# Supplementary material for: Haplotype-resolved genome assemblies of BJ and IMR-90 human fibroblast cell lines reveal extensive structural variation and enable reanalysis of historical sequencing data
Source: Nucleic Acids Res. 2026 Apr 29;54(8):gkag333. doi: 10.1093/nar/gkag333 (PMC13124242; doi:10.1093/nar/gkag333)
Supplement: gkag333_Supplemental_Files [file gkag333_supplemental_files.zip]

Archive with 2 entries (2 files):
- BJ-IMR90-NAR_Supplementary Figures.docx
- Supplementary Tables.xlsx
