# Supplementary material for: Haplotype-resolved genome assemblies of BJ and IMR-90 human fibroblast cell lines reveal extensive structural variation and enable reanalysis of historical sequencing data
Source: Nucleic Acids Res. 2026 Apr 29;54(8):gkag333. doi: 10.1093/nar/gkag333 (PMC13124242; doi:10.1093/nar/gkag333)
Supplement: gkag333_Supplemental_Files [file gkag333_supplemental_files.zip › Supplementary Tables.xlsx]

## Sheet: Supplementary Table 1
Supplementary Table 1: Assembly statistics for the pre-curation assemblies. The assembled bases, gap bases, and scaffold NG50s were calculated using gfastats. The QV and completeness were calculated using Merqury with publicly available Illumina data. The T2T-CHM13v2.0 gene annotation was lifted off to each pre-curation assembly haplotype using Liftoff. The repeat content was calculated using Rep…
Summary	BJ hap1	BJ hap2	IMR-90 hap1	IMR-90 hap2
Assembled bases (bp)	2918456124	3010893925	3008354799	3038973986
Gap bases (bp)	2461149	1572956	1577895	1693070
Scaffold NG50 (bp)	135129960	135084439	137890241	145381971
Scaffold LG50 (bp)	10	10	9	9
GC content	0.4085	0.4083	0.4085	0.4082
Telomeres	43	35	44	42
Merqury QV (k=21)	62.87	62.05	53.48	53.45
Merqury Completeness (k=21)	0.9946		0.9946
T2T-CHM13v2.0 Liftoff genes	60791	62267	62359	62467
T2T-CHM13v2.0 Liftoff protein coding genes	19199	19912	19911	19825
Percent Repeats	0.5423	0.5418	0.5417	0.541
Repeat Bases (bp)	1582806580	1631341267	1578609394	1623456199
LINE	0.2043	0.2125	0.2045	0.2129
SINE	0.1301	0.13	0.1303	0.1302
LTR	0.0897	0.091	0.0898	0.0911
Satellite	0.0505	0.0436	0.0494	0.0422
DNA	0.0366	0.0371	0.0367	0.0372
Simple repeat	0.024	0.0207	0.0239	0.0205
Low complexity	0.002	0.002	0.002	0.002
Retroposon	0.0024	0.0025	0.0024	0.0024
rRNA	0.0001	0.0001	0.0001	0.0001

## Sheet: Supplementary Table 2
Supplementary Table 2: Chromosome lengths for GRCh38, T2T-CHM13v2.0, BJ_hap1, BJ_hap2, IMR-90_hap1, and IMR-90_hap2
	GRCh38	T2T-CHM13v2.0	BJ_hap1	BJ_hap2	IMR-90_hap1	IMR-90_hap2
chr1	248956422	248387328	237266063	245529808	243123033	252338492
chr2	242193529	242696752	242420325	242875596	242165422	243636889
chr3	198295559	201105948	199454438	198140934	198522434	199401727
chr4	190214555	193574945	192533402	191368118	193011861	192481604
chr5	181538259	182045439	184450384	184086510	183467099	182929888
chr6	170805979	172126628	171943252	172207935	169742922	169562419
chr7	159345973	160567428	161203151	160572796	160543033	160763575
chr8	145138636	146259331	147174222	146584494	146373349	145381971
chr9	138394717	150617247	136542474	135077377	137890241	135302581
chr10	133797422	134758134	135921034	135087936	135991447	134432500
chr11	135086622	135127769	135129960	137811127	135299491	134796660
chr12	133275309	133324548	132146951	133538108	133786612	134019679
chr13	114364328	113566686	102133852	103227142	102533396	114341671
chr14	107043718	101161492	98312316	101818490	97493365	103491023
chr15	101991189	99753195	92879278	90204976	98437957	96926355
chr16	90338345	96330374	86737061	88282963	89880724	94814397
chr17	83257441	84276897	84310453	82277750	83520834	84810583
chr18	80373285	80542538	77803267	80492637	81536539	79510156
chr19	58617616	61707364	62239992	62099267	61549893	61064530
chr20	64444167	66210255	64179572	66244864	63128060	67334901
chr21	46709983	45090682	39145499	37314094	34902693	42553879
chr22	50818468	51324926	48683181	47559276	45835388	48646885
chrX	156040895	154259566	N/A	154922760	155020692	154123613
chrY	57227415	62460029	50157170	N/A	N/A	N/A

## Sheet: Supplementary Table 3
Supplementary Table 3: Status of completeness
		BJ pre-curation					BJ post-curation					IMR-90 pre-curation					IMR-90 post-curation
Chromosome	Hap	Complete Chromosome	Complete Arm	Partial Arm	Centromere	Marker	Complete Chromosome	Complete Arm	Partial Arm	Centromere	Marker	Complete Chromosome	Complete Arm	Partial Arm	Centromere	Marker	Complete Chromosome	Complete Arm	Partial Arm	Centromere	Marker
chr1	hap1	0	2	0	1	0	1	0	0	0	0	0	1	1	0	2	0	1	0	0	0
chr1	hap2	0	2	0	1	0	1	0	0	0	0	1	0	0	0	0	1	0	0	0	0
chr1	unassigned	0	0	0	2	0	n/a	n/a	n/a	n/a	n/a	0	0	0	0	0	n/a	n/a	n/a	n/a	n/a
chr2	hap1	0	1	0	0	0	0	1	0	0	0	1	0	0	0	0	1	0	0	0	0
chr2	hap2	0	1	0	0	0	0	1	0	0	0	1	0	0	0	0	1	0	0	0	0
chr2	unassigned	0	0	2	0	0	n/a	n/a	n/a	n/a	n/a	0	0	0	0	0	n/a	n/a	n/a	n/a	n/a
chr3	hap1	0	2	0	0	0	1	0	0	0	0	1	0	0	0	0	1	0	0	0	0
chr3	hap2	0	1	1	0	0	0	1	0	0	0	1	0	0	0	0	1	0	0	0	0
chr3	unassigned	0	0	0	1	0	n/a	n/a	n/a	n/a	n/a	0	0	0	0	1	n/a	n/a	n/a	n/a	n/a
chr4	hap1	0	1	0	2	2	0	1	0	0	0	1	0	0	0	0	1	0	0	0	0
chr4	hap2	1	0	0	0	0	1	0	0	0	0	0	1	0	0	0	0	1	0	0	0
chr4	unassigned	0	0	0	0	0	n/a	n/a	n/a	n/a	n/a	0	0	0	0	0	n/a	n/a	n/a	n/a	n/a
chr5	hap1	1	0	0	0	0	1	0	0	0	0	1	0	0	0	0	1	0	0	0	0
chr5	hap2	1	0	0	0	0	1	0	0	0	0	1	0	0	0	0	1	0	0	0	0
chr5	unassigned	0	0	0	0	0	n/a	n/a	n/a	n/a	n/a	0	0	0	0	0	n/a	n/a	n/a	n/a	n/a
chr6	hap1	1	0	0	0	0	1	0	0	0	0	1	0	0	1	0	1	0	0	0	0
chr6	hap2	1	0	0	0	0	1	0	0	0	0	1	0	0	0	0	1	0	0	0	0
chr6	unassigned	0	0	0	0	0	n/a	n/a	n/a	n/a	n/a	0	0	0	1	0	n/a	n/a	n/a	n/a	n/a
chr7	hap1	1	0	0	0	0	1	0	0	0	0	1	0	0	0	0	1	0	0	0	0
chr7	hap2	1	0	0	0	0	1	0	0	0	0	1	0	0	0	0	1	0	0	0	0
chr7	unassigned	0	0	0	0	1	n/a	n/a	n/a	n/a	n/a	0	0	0	0	0	n/a	n/a	n/a	n/a	n/a
chr8	hap1	1	0	0	0	0	1	0	0	0	0	1	0	0	0	0	1	0	0	0	0
chr8	hap2	0	1	0	0	0	1	0	0	0	0	1	0	0	0	0	1	0	0	0	0
chr8	unassigned	0	0	2	0	0	n/a	n/a	n/a	n/a	n/a	0	0	0	0	0	n/a	n/a	n/a	n/a	n/a
chr9	hap1	1	0	0	0	0	1	0	0	0	0	1	0	0	0	0	1	0	0	0	0
chr9	hap2	0	1	0	0	0	0	1	0	0	0	1	0	0	0	0	1	0	0	0	0
chr9	unassigned	0	0	0	0	3	n/a	n/a	n/a	n/a	n/a	0	0	0	0	0	n/a	n/a	n/a	n/a	n/a
chr10	hap1	0	1	0	0	0	1	0	0	0	0	0	1	0	0	0	0	1	0	0	0
chr10	hap2	0	1	0	0	0	1	0	0	0	0	0	1	0	0	0	0	1	0	0	0
chr10	unassigned	0	0	0	0	3	n/a	n/a	n/a	n/a	n/a	0	0	0	0	2	n/a	n/a	n/a	n/a	n/a
chr11	hap1	1	0	0	0	0	1	0	0	0	0	1	0	0	0	0	1	0	0	0	0
chr11	hap2	1	0	0	0	0	1	0	0	0	0	1	0	0	0	0	1	0	0	0	0
chr11	unassigned	0	0	0	0	0	n/a	n/a	n/a	n/a	n/a	0	0	0	0	1	n/a	n/a	n/a	n/a	n/a
chr12	hap1	1	0	0	0	0	1	0	0	0	0	1	0	0	0	0	1	0	0	0	0
chr12	hap2	1	0	0	0	0	1	0	0	0	0	1	0	0	0	0	1	0	0	0	0
chr12	unassigned	0	0	0	0	2	n/a	n/a	n/a	n/a	n/a	0	0	0	0	0	n/a	n/a	n/a	n/a	n/a
chr13	hap1	0	1	0	0	0	0	1	0	0	0	0	1	0	0	0	0	1	0	0	0
chr13	hap2	0	1	0	0	0	0	1	0	0	0	1	0	0	0	0	1	0	0	0	0
chr13	unassigned	0	0	0	1	0	n/a	n/a	n/a	n/a	n/a	0	0	0	1	0	n/a	n/a	n/a	n/a	n/a
chr14	hap1	0	1	0	0	0	0	1	0	0	0	0	1	0	2	0	0	1	0	0	0
chr14	hap2	0	1	0	1	0	0	1	0	0	0	0	1	0	0	0	0	1	0	0	0
chr14	unassigned	0	0	0	0	0	n/a	n/a	n/a	n/a	n/a	0	0	0	1	0	n/a	n/a	n/a	n/a	n/a
chr15	hap1	0	1	0	1	0	0	1	0	0	0	1	0	0	0	0	1	0	0	0	0
chr15	hap2	0	1	0	1	0	0	1	0	0	0	0	1	0	1	0	0	1	0	0	0
chr15	unassigned	0	0	0	6	1	n/a	n/a	n/a	n/a	n/a	0	0	0	0	0	n/a	n/a	n/a	n/a	n/a
chr16	hap1	1	0	0	0	0	1	0	0	0	0	1	0	0	0	0	1	0	0	0	0
chr16	hap2	1	0	0	0	0	1	0	0	0	0	0	1	0	0	0	1	0	0	0	0
chr16	unassigned	0	0	0	0	0	n/a	n/a	n/a	n/a	n/a	0	0	0	0	1	n/a	n/a	n/a	n/a	n/a
chr17	hap1	1	0	0	0	0	1	0	0	0	0	1	0	0	0	0	1	0	0	0	0
chr17	hap2	1	0	0	0	0	1	0	0	0	0	1	0	0	0	0	1	0	0	0	0
chr17	unassigned	0	0	0	0	0	n/a	n/a	n/a	n/a	n/a	0	0	0	0	0	n/a	n/a	n/a	n/a	n/a
chr18	hap1	1	0	0	0	0	1	0	0	0	0	1	0	0	0	0	1	0	0	0	0
chr18	hap2	1	0	0	0	0	1	0	0	0	0	1	0	0	0	0	1	0	0	0	0
chr18	unassigned	0	0	0	0	0	n/a	n/a	n/a	n/a	n/a	0	0	0	0	0	n/a	n/a	n/a	n/a	n/a
chr19	hap1	0	1	0	0	0	0	1	0	0	0	1	0	0	0	0	1	0	0	0	0
chr19	hap2	0	1	0	0	0	0	1	0	0	0	1	0	0	0	0	1	0	0	0	0
chr19	unassigned	0	0	0	0	0	n/a	n/a	n/a	n/a	n/a	0	0	0	0	0	n/a	n/a	n/a	n/a	n/a
chr20	hap1	0	1	1	0	0	0	1	0	0	0	1	0	0	0	0	1	0	0	0	0
chr20	hap2	0	1	1	0	0	1	0	0	0	0	0	2	0	0	0	1	0	0	0	0
chr20	unassigned	0	0	0	1	3	n/a	n/a	n/a	n/a	n/a	0	0	0	0	0	n/a	n/a	n/a	n/a	n/a
chr21	hap1	0	1	0	0	0	0	1	0	0	0	0	1	0	0	0	0	1	0	0	0
chr21	hap2	0	1	0	0	0	0	1	0	0	0	1	0	0	0	0	1	0	0	0	0
chr21	unassigned	0	0	0	0	0	n/a	n/a	n/a	n/a	n/a	0	0	0	0	0	n/a	n/a	n/a	n/a	n/a
chr22	hap1	1	0	0	2	0	1	0	0	0	0	0	1	0	1	0	0	1	0	0	0
chr22	hap2	0	0	1	0	1	0	1	0	0	0	1	0	0	1	0	1	0	0	0	0
chr22	unassigned	0	0	0	2	0	n/a	n/a	n/a	n/a	n/a	0	0	0	1	0	n/a	n/a	n/a	n/a	n/a
chrX	hap1	0	0	0	0	0	n/a	n/a	n/a	n/a	n/a	1	0	0	0	0	1	0	0	0	0
chrX	hap2	1	0	0	0	0	1	0	0	0	0	1	0	0	0	0	1	0	0	0	0
chrX	unassigned	0	0	0	0	0	n/a	n/a	n/a	n/a	n/a	0	0	0	0	0	n/a	n/a	n/a	n/a	n/a
chrY	hap1	1	0	0	0	0	1	0	0	0	0	0	0	0	0	0	n/a	n/a	n/a	n/a	n/a
chrY	hap2	0	0	0	0	0	n/a	n/a	n/a	n/a	n/a	0	0	0	0	0	n/a	n/a	n/a	n/a	n/a
chrY	unassigned	0	0	0	0	0	n/a	n/a	n/a	n/a	n/a	0	0	0	0	0	n/a	n/a	n/a	n/a	n/a

## Sheet: Supplementary Table 4
Supplementary Table 4: Pangenome assembly-based telomere lengths from seqtk telo.
sample	hap	contig	arm	assembly_telomere_length
HG00097	hap1	HG00097#1#CM094060.1	p	3333
HG00097	hap1	HG00097#1#CM094060.1	q	5000
HG00097	hap1	HG00097#1#CM094061.1	p	5408
HG00097	hap1	HG00097#1#CM094061.1	q	4113
HG00097	hap1	HG00097#1#CM094062.1	q	3488
HG00097	hap1	HG00097#1#CM094063.1	p	8864
HG00097	hap1	HG00097#1#CM094063.1	q	3265
HG00097	hap1	HG00097#1#CM094064.1	p	1885
HG00097	hap1	HG00097#1#CM094064.1	q	7160
HG00097	hap1	HG00097#1#CM094065.1	p	6953
HG00097	hap1	HG00097#1#CM094065.1	q	7540
HG00097	hap1	HG00097#1#CM094066.1	p	3519
HG00097	hap1	HG00097#1#CM094066.1	q	5323
HG00097	hap1	HG00097#1#CM094067.1	p	2129
HG00097	hap1	HG00097#1#CM094067.1	q	6364
HG00097	hap1	HG00097#1#CM094068.1	p	7061
HG00097	hap1	HG00097#1#CM094068.1	q	3263
HG00097	hap1	HG00097#1#CM094069.1	p	2220
HG00097	hap1	HG00097#1#CM094069.1	q	4621
HG00097	hap1	HG00097#1#CM094070.1	p	2705
HG00097	hap1	HG00097#1#CM094070.1	q	5614
HG00097	hap1	HG00097#1#CM094071.1	p	11785
HG00097	hap1	HG00097#1#CM094071.1	q	3187
HG00097	hap1	HG00097#1#CM094072.1	p	4313
HG00097	hap1	HG00097#1#CM094072.1	q	1933
HG00097	hap1	HG00097#1#CM094073.1	p	3790
HG00097	hap1	HG00097#1#CM094073.1	q	4159
HG00097	hap1	HG00097#1#CM094074.1	p	8178
HG00097	hap1	HG00097#1#CM094074.1	q	4677
HG00097	hap1	HG00097#1#JBIRDD010000002.1	q	11236
HG00097	hap1	HG00097#1#JBIRDD010000005.1	q	4820
HG00097	hap1	HG00097#1#JBIRDD010000008.1	q	8221
HG00097	hap1	HG00097#1#JBIRDD010000010.1	q	4828
HG00097	hap1	HG00097#1#JBIRDD010000012.1	p	1173
HG00097	hap1	HG00097#1#JBIRDD010000014.1	p	6336
HG00097	hap1	HG00097#1#JBIRDD010000018.1	q	9207
HG00097	hap1	HG00097#1#JBIRDD010000023.1	q	6130
HG00097	hap1	HG00097#1#JBIRDD010000024.1	p	3891
HG00097	hap1	HG00097#1#JBIRDD010000043.1	q	3718
HG00097	hap1	HG00097#1#JBIRDD010000044.1	p	7623
HG00097	hap1	HG00097#1#JBIRDD010000047.1	p	9701
HG00097	hap1	HG00097#1#JBIRDD010000049.1	q	5550
HG00097	hap1	HG00097#1#JBIRDD010000051.1	p	5710
HG00097	hap1	HG00097#1#JBIRDD010000054.1	p	5531
HG00097	hap2	HG00097#2#CM094075.1	p	7886
HG00097	hap2	HG00097#2#CM094075.1	q	2463
HG00097	hap2	HG00097#2#CM094076.1	p	8184
HG00097	hap2	HG00097#2#CM094076.1	q	4514
HG00097	hap2	HG00097#2#CM094077.1	p	3337
HG00097	hap2	HG00097#2#CM094077.1	q	3487
HG00097	hap2	HG00097#2#CM094078.1	p	2196
HG00097	hap2	HG00097#2#CM094078.1	q	3261
HG00097	hap2	HG00097#2#CM094079.1	p	3385
HG00097	hap2	HG00097#2#CM094079.1	q	2734
HG00097	hap2	HG00097#2#CM094080.1	p	4427
HG00097	hap2	HG00097#2#CM094080.1	q	3746
HG00097	hap2	HG00097#2#CM094081.1	p	5135
HG00097	hap2	HG00097#2#CM094081.1	q	5464
HG00097	hap2	HG00097#2#CM094082.1	p	2302
HG00097	hap2	HG00097#2#CM094082.1	q	6364
HG00097	hap2	HG00097#2#CM094083.1	p	4978
HG00097	hap2	HG00097#2#CM094083.1	q	9815
HG00097	hap2	HG00097#2#CM094084.1	p	1940
HG00097	hap2	HG00097#2#CM094084.1	q	4770
HG00097	hap2	HG00097#2#CM094085.1	p	2243
HG00097	hap2	HG00097#2#CM094085.1	q	5092
HG00097	hap2	HG00097#2#CM094086.1	p	6502
HG00097	hap2	HG00097#2#CM094086.1	q	6539
HG00097	hap2	HG00097#2#CM094087.1	p	6614
HG00097	hap2	HG00097#2#CM094087.1	q	2113
HG00097	hap2	HG00097#2#CM094088.1	p	2579
HG00097	hap2	HG00097#2#CM094088.1	q	3243
HG00097	hap2	HG00097#2#CM094089.1	p	5432
HG00097	hap2	HG00097#2#CM094089.1	q	3292
HG00097	hap2	HG00097#2#JBIRDE010000002.1	q	3649
HG00097	hap2	HG00097#2#JBIRDE010000003.1	q	7030
HG00097	hap2	HG00097#2#JBIRDE010000006.1	q	4788
HG00097	hap2	HG00097#2#JBIRDE010000007.1	p	1289
HG00097	hap2	HG00097#2#JBIRDE010000008.1	q	7993
HG00097	hap2	HG00097#2#JBIRDE010000014.1	p	9585
HG00097	hap2	HG00097#2#JBIRDE010000024.1	q	5001
HG00097	hap2	HG00097#2#JBIRDE010000039.1	p	4461
HG00097	hap2	HG00097#2#JBIRDE010000040.1	p	1595
HG00097	hap2	HG00097#2#JBIRDE010000045.1	q	2642
HG00097	hap2	HG00097#2#JBIRDE010000046.1	q	4644
HG00097	hap2	HG00097#2#JBIRDE010000048.1	p	6359
HG00097	hap2	HG00097#2#JBIRDE010000050.1	p	3126
HG00097	hap2	HG00097#2#JBIRDE010000051.1	p	6152
HG00097	hap2	HG00097#2#JBIRDE010000052.1	p	2737
HG00099	hap1	HG00099#1#CM087317.1	p	8759
HG00099	hap1	HG00099#1#CM087317.1	q	14415
HG00099	hap1	HG00099#1#CM087318.1	p	12084
HG00099	hap1	HG00099#1#CM087318.1	q	13096
HG00099	hap1	HG00099#1#CM087319.1	p	10536
HG00099	hap1	HG00099#1#CM087319.1	q	8859
HG00099	hap1	HG00099#1#CM087320.1	p	9245
HG00099	hap1	HG00099#1#CM087320.1	q	10161
HG00099	hap1	HG00099#1#CM087321.1	p	9825
HG00099	hap1	HG00099#1#CM087321.1	q	11110
HG00099	hap1	HG00099#1#CM087322.1	p	8564
HG00099	hap1	HG00099#1#CM087322.1	q	12326
HG00099	hap1	HG00099#1#CM087323.1	p	7400
HG00099	hap1	HG00099#1#CM087323.1	q	11005
HG00099	hap1	HG00099#1#CM087324.1	p	8364
HG00099	hap1	HG00099#1#CM087324.1	q	14822
HG00099	hap1	HG00099#1#CM087325.1	p	12027
HG00099	hap1	HG00099#1#CM087325.1	q	8697
HG00099	hap1	HG00099#1#CM087326.1	p	12798
HG00099	hap1	HG00099#1#CM087326.1	q	11415
HG00099	hap1	HG00099#1#CM087327.1	p	8320
HG00099	hap1	HG00099#1#CM087327.1	q	9782
HG00099	hap1	HG00099#1#JBHDWO010000001.1	p	13958
HG00099	hap1	HG00099#1#JBHDWO010000003.1	q	8827
HG00099	hap1	HG00099#1#JBHDWO010000004.1	q	10259
HG00099	hap1	HG00099#1#JBHDWO010000005.1	p	8633
HG00099	hap1	HG00099#1#JBHDWO010000010.1	q	12060
HG00099	hap1	HG00099#1#JBHDWO010000012.1	q	12220
HG00099	hap1	HG00099#1#JBHDWO010000013.1	q	8038
HG00099	hap1	HG00099#1#JBHDWO010000014.1	p	8743
HG00099	hap1	HG00099#1#JBHDWO010000015.1	q	7198
HG00099	hap1	HG00099#1#JBHDWO010000017.1	q	10251
HG00099	hap1	HG00099#1#JBHDWO010000057.1	p	11384
HG00099	hap1	HG00099#1#JBHDWO010000059.1	q	12902
HG00099	hap1	HG00099#1#JBHDWO010000061.1	q	10376
HG00099	hap1	HG00099#1#JBHDWO010000062.1	q	10418
HG00099	hap1	HG00099#1#JBHDWO010000063.1	p	9686
HG00099	hap1	HG00099#1#JBHDWO010000064.1	q	1511
HG00099	hap1	HG00099#1#JBHDWO010000066.1	p	18385
HG00099	hap1	HG00099#1#JBHDWO010000069.1	p	7740
HG00099	hap1	HG00099#1#JBHDWO010000072.1	p	11641
HG00099	hap1	HG00099#1#JBHDWO010000074.1	p	12699
HG00099	hap2	HG00099#2#CM087358.1	p	8759
HG00099	hap2	HG00099#2#CM087358.1	q	9824
HG00099	hap2	HG00099#2#CM087359.1	p	8970
HG00099	hap2	HG00099#2#CM087359.1	q	7275
HG00099	hap2	HG00099#2#CM087360.1	p	11778
HG00099	hap2	HG00099#2#CM087360.1	q	7945
HG00099	hap2	HG00099#2#CM087361.1	p	9806
HG00099	hap2	HG00099#2#CM087361.1	q	6593
HG00099	hap2	HG00099#2#CM087362.1	p	11754
HG00099	hap2	HG00099#2#CM087362.1	q	9943
HG00099	hap2	HG00099#2#CM087363.1	p	8800
HG00099	hap2	HG00099#2#CM087363.1	q	8390
HG00099	hap2	HG00099#2#CM087364.1	p	13983
HG00099	hap2	HG00099#2#CM087364.1	q	8826
HG00099	hap2	HG00099#2#CM087365.1	p	11403
HG00099	hap2	HG00099#2#CM087365.1	q	9031
HG00099	hap2	HG00099#2#CM087366.1	p	11988
HG00099	hap2	HG00099#2#CM087366.1	q	9855
HG00099	hap2	HG00099#2#CM087367.1	p	9401
HG00099	hap2	HG00099#2#CM087367.1	q	10264
HG00099	hap2	HG00099#2#CM087368.1	p	11522
HG00099	hap2	HG00099#2#CM087368.1	q	9419
HG00099	hap2	HG00099#2#CM087369.1	p	11073
HG00099	hap2	HG00099#2#CM087369.1	q	10965
HG00099	hap2	HG00099#2#CM087370.1	p	11965
HG00099	hap2	HG00099#2#CM087370.1	q	3417
HG00099	hap2	HG00099#2#CM087371.1	p	8320
HG00099	hap2	HG00099#2#CM087371.1	q	10707
HG00099	hap2	HG00099#2#CM087372.1	p	12429
HG00099	hap2	HG00099#2#CM087372.1	q	12119
HG00099	hap2	HG00099#2#JBHDWP010000001.1	q	8940
HG00099	hap2	HG00099#2#JBHDWP010000003.1	q	10606
HG00099	hap2	HG00099#2#JBHDWP010000009.1	q	8778
HG00099	hap2	HG00099#2#JBHDWP010000011.1	q	9121
HG00099	hap2	HG00099#2#JBHDWP010000014.1	q	11376
HG00099	hap2	HG00099#2#JBHDWP010000015.1	p	11525
HG00099	hap2	HG00099#2#JBHDWP010000016.1	p	9710
HG00099	hap2	HG00099#2#JBHDWP010000017.1	q	12060
HG00099	hap2	HG00099#2#JBHDWP010000053.1	p	10909
HG00099	hap2	HG00099#2#JBHDWP010000057.1	p	11359
HG00099	hap2	HG00099#2#JBHDWP010000059.1	q	5808
HG00099	hap2	HG00099#2#JBHDWP010000061.1	q	14073
HG00099	hap2	HG00099#2#JBHDWP010000062.1	p	10936
HG00099	hap2	HG00099#2#JBHDWP010000063.1	p	8629
HG00099	hap2	HG00099#2#JBHDWP010000064.1	p	9195
HG00099	hap2	HG00099#2#JBHDWP010000065.1	p	9672
HG00099	hap2	HG00099#2#JBHDWP010000066.1	p	9973
HG00099	hap2	HG00099#2#JBHDWP010000067.1	p	1604
HG00126	hap1	HG00126#1#CM090108.1	p	4285
HG00126	hap1	HG00126#1#CM090108.1	q	10174
HG00126	hap1	HG00126#1#CM090109.1	p	5197
HG00126	hap1	HG00126#1#CM090109.1	q	8640
HG00126	hap1	HG00126#1#CM090110.1	p	5719
HG00126	hap1	HG00126#1#CM090110.1	q	5570
HG00126	hap1	HG00126#1#CM090111.1	p	4734
HG00126	hap1	HG00126#1#CM090111.1	q	3373
HG00126	hap1	HG00126#1#CM090112.1	p	4190
HG00126	hap1	HG00126#1#CM090112.1	q	6905
HG00126	hap1	HG00126#1#CM090113.1	p	5247
HG00126	hap1	HG00126#1#CM090113.1	q	6360
HG00126	hap1	HG00126#1#CM090114.1	p	2849
HG00126	hap1	HG00126#1#CM090114.1	q	5718
HG00126	hap1	HG00126#1#CM090115.1	p	5544
HG00126	hap1	HG00126#1#CM090115.1	q	9024
HG00126	hap1	HG00126#1#CM090116.1	p	3828
HG00126	hap1	HG00126#1#CM090116.1	q	5519
HG00126	hap1	HG00126#1#CM090117.1	p	4346
HG00126	hap1	HG00126#1#CM090117.1	q	4970
HG00126	hap1	HG00126#1#CM090118.1	p	3079
HG00126	hap1	HG00126#1#CM090118.1	q	3344
HG00126	hap1	HG00126#1#CM090119.1	p	4410
HG00126	hap1	HG00126#1#JBHIKU010000005.1	q	3522
HG00126	hap1	HG00126#1#JBHIKU010000006.1	q	5198
HG00126	hap1	HG00126#1#JBHIKU010000008.1	q	7929
HG00126	hap1	HG00126#1#JBHIKU010000009.1	p	7626
HG00126	hap1	HG00126#1#JBHIKU010000010.1	p	3977
HG00126	hap1	HG00126#1#JBHIKU010000012.1	p	8863
HG00126	hap1	HG00126#1#JBHIKU010000016.1	p	8583
HG00126	hap1	HG00126#1#JBHIKU010000028.1	q	3568
HG00126	hap1	HG00126#1#JBHIKU010000030.1	p	4794
HG00126	hap1	HG00126#1#JBHIKU010000032.1	q	6034
HG00126	hap1	HG00126#1#JBHIKU010000033.1	p	8280
HG00126	hap1	HG00126#1#JBHIKU010000035.1	q	5689
HG00126	hap1	HG00126#1#JBHIKU010000038.1	p	5464
HG00126	hap1	HG00126#1#JBHIKU010000039.1	p	2352
HG00126	hap1	HG00126#1#JBHIKU010000040.1	q	3759
HG00126	hap1	HG00126#1#JBHIKU010000042.1	q	9300
HG00126	hap1	HG00126#1#JBHIKU010000043.1	q	7407
HG00126	hap1	HG00126#1#JBHIKU010000044.1	p	3859
HG00126	hap1	HG00126#1#JBHIKU010000045.1	p	4467
HG00126	hap1	HG00126#1#JBHIKU010000047.1	p	4884
HG00126	hap1	HG00126#1#JBHIKU010000048.1	p	2685
HG00126	hap1	HG00126#1#JBHIKU010000058.1	p	7000
HG00126	hap1	HG00126#1#JBHIKU010000072.1	q	4639
HG00126	hap2	HG00126#2#CM090120.1	p	3953
HG00126	hap2	HG00126#2#CM090120.1	q	4082
HG00126	hap2	HG00126#2#CM090121.1	p	8063
HG00126	hap2	HG00126#2#CM090121.1	q	3217
HG00126	hap2	HG00126#2#CM090122.1	p	6835
HG00126	hap2	HG00126#2#CM090122.1	q	3558
HG00126	hap2	HG00126#2#CM090123.1	p	3416
HG00126	hap2	HG00126#2#CM090123.1	q	4647
HG00126	hap2	HG00126#2#CM090124.1	p	3727
HG00126	hap2	HG00126#2#CM090124.1	q	6560
HG00126	hap2	HG00126#2#CM090125.1	p	3936
HG00126	hap2	HG00126#2#CM090125.1	q	9655
HG00126	hap2	HG00126#2#CM090126.1	p	8600
HG00126	hap2	HG00126#2#CM090126.1	q	6253
HG00126	hap2	HG00126#2#CM090127.1	p	5833
HG00126	hap2	HG00126#2#CM090127.1	q	3835
HG00126	hap2	HG00126#2#CM090128.1	p	7219
HG00126	hap2	HG00126#2#CM090128.1	q	4902
HG00126	hap2	HG00126#2#CM090129.1	p	5222
HG00126	hap2	HG00126#2#CM090129.1	q	8326
HG00126	hap2	HG00126#2#CM090130.1	p	3828
HG00126	hap2	HG00126#2#CM090130.1	q	2744
HG00126	hap2	HG00126#2#CM090131.1	p	12211
HG00126	hap2	HG00126#2#CM090131.1	q	5374
HG00126	hap2	HG00126#2#CM090132.1	p	9136
HG00126	hap2	HG00126#2#CM090132.1	q	5006
HG00126	hap2	HG00126#2#CM090133.1	p	6609
HG00126	hap2	HG00126#2#CM090133.1	q	11815
HG00126	hap2	HG00126#2#CM090134.1	p	1403
HG00126	hap2	HG00126#2#CM090134.1	q	2314
HG00126	hap2	HG00126#2#JBHIKV010000005.1	q	4849
HG00126	hap2	HG00126#2#JBHIKV010000007.1	p	6061
HG00126	hap2	HG00126#2#JBHIKV010000008.1	p	7310
HG00126	hap2	HG00126#2#JBHIKV010000009.1	q	7929
HG00126	hap2	HG00126#2#JBHIKV010000010.1	q	1990
HG00126	hap2	HG00126#2#JBHIKV010000011.1	p	3195
HG00126	hap2	HG00126#2#JBHIKV010000014.1	q	2583
HG00126	hap2	HG00126#2#JBHIKV010000043.1	q	6283
HG00126	hap2	HG00126#2#JBHIKV010000045.1	p	4794
HG00126	hap2	HG00126#2#JBHIKV010000046.1	q	2993
HG00126	hap2	HG00126#2#JBHIKV010000054.1	p	5314
HG00126	hap2	HG00126#2#JBHIKV010000061.1	p	2719
HG00126	hap2	HG00126#2#JBHIKV010000063.1	q	7437
HG00128	hap1	HG00128#1#CM090076.1	p	3546
HG00128	hap1	HG00128#1#CM090076.1	q	4943
HG00128	hap1	HG00128#1#CM090077.1	p	4276
HG00128	hap1	HG00128#1#CM090077.1	q	2687
HG00128	hap1	HG00128#1#CM090078.1	p	6858
HG00128	hap1	HG00128#1#CM090078.1	q	5265
HG00128	hap1	HG00128#1#CM090079.1	p	4121
HG00128	hap1	HG00128#1#CM090079.1	q	3383
HG00128	hap1	HG00128#1#CM090080.1	p	1031
HG00128	hap1	HG00128#1#CM090080.1	q	3324
HG00128	hap1	HG00128#1#CM090081.1	p	2878
HG00128	hap1	HG00128#1#CM090081.1	q	5884
HG00128	hap1	HG00128#1#CM090082.1	p	3220
HG00128	hap1	HG00128#1#CM090082.1	q	3817
HG00128	hap1	HG00128#1#CM090083.1	p	4903
HG00128	hap1	HG00128#1#CM090083.1	q	2592
HG00128	hap1	HG00128#1#CM090084.1	p	2803
HG00128	hap1	HG00128#1#CM090084.1	q	2388
HG00128	hap1	HG00128#1#CM090085.1	p	4815
HG00128	hap1	HG00128#1#CM090085.1	q	1305
HG00128	hap1	HG00128#1#CM090086.1	p	3138
HG00128	hap1	HG00128#1#CM090086.1	q	3274
HG00128	hap1	HG00128#1#CM090087.1	p	1274
HG00128	hap1	HG00128#1#CM090087.1	q	4001
HG00128	hap1	HG00128#1#CM090088.1	p	6828
HG00128	hap1	HG00128#1#CM090088.1	q	2197
HG00128	hap1	HG00128#1#CM090089.1	p	3153
HG00128	hap1	HG00128#1#CM090089.1	q	3075
HG00128	hap1	HG00128#1#CM090090.1	p	2870
HG00128	hap1	HG00128#1#CM090090.1	q	2371
HG00128	hap1	HG00128#1#CM090091.1	p	2367
HG00128	hap1	HG00128#1#CM090091.1	q	4595
HG00128	hap1	HG00128#1#JBHIKS010000005.1	q	4433
HG00128	hap1	HG00128#1#JBHIKS010000006.1	q	3995
HG00128	hap1	HG00128#1#JBHIKS010000009.1	q	5103
HG00128	hap1	HG00128#1#JBHIKS010000010.1	p	3984
HG00128	hap1	HG00128#1#JBHIKS010000012.1	q	3011
HG00128	hap1	HG00128#1#JBHIKS010000015.1	q	4480
HG00128	hap1	HG00128#1#JBHIKS010000018.1	p	4117
HG00128	hap1	HG00128#1#JBHIKS010000049.1	p	3418
HG00128	hap1	HG00128#1#JBHIKS010000050.1	p	2814
HG00128	hap1	HG00128#1#JBHIKS010000052.1	p	3235
HG00128	hap1	HG00128#1#JBHIKS010000053.1	p	1777
HG00128	hap1	HG00128#1#JBHIKS010000054.1	q	3776
HG00128	hap1	HG00128#1#JBHIKS010000055.1	q	3250
HG00128	hap1	HG00128#1#JBHIKS010000056.1	p	4372
HG00128	hap1	HG00128#1#JBHIKS010000061.1	p	8900
HG00128	hap2	HG00128#2#CM090092.1	p	3525
HG00128	hap2	HG00128#2#CM090092.1	q	3020
HG00128	hap2	HG00128#2#CM090093.1	p	4995
HG00128	hap2	HG00128#2#CM090093.1	q	4120
HG00128	hap2	HG00128#2#CM090094.1	p	4832
HG00128	hap2	HG00128#2#CM090094.1	q	2003
HG00128	hap2	HG00128#2#CM090095.1	p	8613
HG00128	hap2	HG00128#2#CM090095.1	q	2984
HG00128	hap2	HG00128#2#CM090096.1	p	2391
HG00128	hap2	HG00128#2#CM090096.1	q	4920
HG00128	hap2	HG00128#2#CM090097.1	p	2797
HG00128	hap2	HG00128#2#CM090097.1	q	3706
HG00128	hap2	HG00128#2#CM090098.1	p	4845
HG00128	hap2	HG00128#2#CM090098.1	q	3725
HG00128	hap2	HG00128#2#CM090099.1	p	3462
HG00128	hap2	HG00128#2#CM090099.1	q	3447
HG00128	hap2	HG00128#2#CM090100.1	p	4103
HG00128	hap2	HG00128#2#CM090100.1	q	2479
HG00128	hap2	HG00128#2#CM090101.1	p	2630
HG00128	hap2	HG00128#2#CM090101.1	q	1738
HG00128	hap2	HG00128#2#CM090102.1	p	5329
HG00128	hap2	HG00128#2#CM090102.1	q	3616
HG00128	hap2	HG00128#2#CM090103.1	p	4574
HG00128	hap2	HG00128#2#CM090103.1	q	2634
HG00128	hap2	HG00128#2#CM090104.1	p	3910
HG00128	hap2	HG00128#2#CM090104.1	q	5963
HG00128	hap2	HG00128#2#CM090105.1	p	2065
HG00128	hap2	HG00128#2#CM090105.1	q	3584
HG00128	hap2	HG00128#2#CM090106.1	p	2163
HG00128	hap2	HG00128#2#CM090106.1	q	2717
HG00128	hap2	HG00128#2#CM090107.1	p	2998
HG00128	hap2	HG00128#2#CM090107.1	q	2497
HG00128	hap2	HG00128#2#JBHIKT010000001.1	q	5103
HG00128	hap2	HG00128#2#JBHIKT010000005.1	q	3084
HG00128	hap2	HG00128#2#JBHIKT010000009.1	q	2951
HG00128	hap2	HG00128#2#JBHIKT010000012.1	q	3006
HG00128	hap2	HG00128#2#JBHIKT010000013.1	p	4430
HG00128	hap2	HG00128#2#JBHIKT010000018.1	p	2206
HG00128	hap2	HG00128#2#JBHIKT010000019.1	p	1231
HG00128	hap2	HG00128#2#JBHIKT010000023.1	q	3119
HG00128	hap2	HG00128#2#JBHIKT010000046.1	q	2725
HG00128	hap2	HG00128#2#JBHIKT010000047.1	q	3151
HG00128	hap2	HG00128#2#JBHIKT010000051.1	p	2791
HG00128	hap2	HG00128#2#JBHIKT010000054.1	p	2839
HG00128	hap2	HG00128#2#JBHIKT010000057.1	p	1450
HG00133	hap1	HG00133#1#CM090045.1	p	7405
HG00133	hap1	HG00133#1#CM090045.1	q	3476
HG00133	hap1	HG00133#1#CM090046.1	p	1444
HG00133	hap1	HG00133#1#CM090046.1	q	4856
HG00133	hap1	HG00133#1#CM090047.1	p	6585
HG00133	hap1	HG00133#1#CM090047.1	q	6086
HG00133	hap1	HG00133#1#CM090048.1	p	4971
HG00133	hap1	HG00133#1#CM090048.1	q	9475
HG00133	hap1	HG00133#1#CM090049.1	p	8310
HG00133	hap1	HG00133#1#CM090049.1	q	4839
HG00133	hap1	HG00133#1#CM090050.1	p	6574
HG00133	hap1	HG00133#1#CM090050.1	q	4246
HG00133	hap1	HG00133#1#CM090051.1	p	4347
HG00133	hap1	HG00133#1#CM090051.1	q	4886
HG00133	hap1	HG00133#1#CM090052.1	p	10822
HG00133	hap1	HG00133#1#CM090052.1	q	931
HG00133	hap1	HG00133#1#CM090053.1	p	5547
HG00133	hap1	HG00133#1#CM090053.1	q	1862
HG00133	hap1	HG00133#1#CM090054.1	p	7281
HG00133	hap1	HG00133#1#CM090054.1	q	4690
HG00133	hap1	HG00133#1#CM090055.1	p	5684
HG00133	hap1	HG00133#1#CM090055.1	q	4787
HG00133	hap1	HG00133#1#CM090056.1	p	5299
HG00133	hap1	HG00133#1#CM090056.1	q	2516
HG00133	hap1	HG00133#1#CM090057.1	p	9848
HG00133	hap1	HG00133#1#CM090057.1	q	7215
HG00133	hap1	HG00133#1#CM090058.1	p	4371
HG00133	hap1	HG00133#1#CM090058.1	q	3750
HG00133	hap1	HG00133#1#CM090059.1	p	2411
HG00133	hap1	HG00133#1#CM090059.1	q	3055
HG00133	hap1	HG00133#1#JBHIKQ010000004.1	q	8273
HG00133	hap1	HG00133#1#JBHIKQ010000005.1	q	6804
HG00133	hap1	HG00133#1#JBHIKQ010000006.1	q	4724
HG00133	hap1	HG00133#1#JBHIKQ010000010.1	p	2935
HG00133	hap1	HG00133#1#JBHIKQ010000011.1	q	3538
HG00133	hap1	HG00133#1#JBHIKQ010000012.1	q	2805
HG00133	hap1	HG00133#1#JBHIKQ010000015.1	q	11421
HG00133	hap1	HG00133#1#JBHIKQ010000029.1	p	3417
HG00133	hap1	HG00133#1#JBHIKQ010000033.1	p	3276
HG00133	hap1	HG00133#1#JBHIKQ010000040.1	q	4040
HG00133	hap1	HG00133#1#JBHIKQ010000041.1	p	4807
HG00133	hap1	HG00133#1#JBHIKQ010000042.1	q	2893
HG00133	hap1	HG00133#1#JBHIKQ010000043.1	p	5270
HG00133	hap1	HG00133#1#JBHIKQ010000045.1	p	7948
HG00133	hap1	HG00133#1#JBHIKQ010000046.1	p	2363
HG00133	hap1	HG00133#1#JBHIKQ010000047.1	p	5160
HG00133	hap1	HG00133#1#JBHIKQ010000051.1	p	5817
HG00133	hap1	HG00133#1#JBHIKQ010000052.1	p	7827
HG00133	hap2	HG00133#2#CM090060.1	p	7392
HG00133	hap2	HG00133#2#CM090060.1	q	3499
HG00133	hap2	HG00133#2#CM090061.1	p	5396
HG00133	hap2	HG00133#2#CM090061.1	q	5226
HG00133	hap2	HG00133#2#CM090062.1	p	8087
HG00133	hap2	HG00133#2#CM090062.1	q	3991
HG00133	hap2	HG00133#2#CM090063.1	p	5779
HG00133	hap2	HG00133#2#CM090063.1	q	3774
HG00133	hap2	HG00133#2#CM090064.1	p	5000
HG00133	hap2	HG00133#2#CM090064.1	q	5407
HG00133	hap2	HG00133#2#CM090065.1	p	4212
HG00133	hap2	HG00133#2#CM090065.1	q	5875
HG00133	hap2	HG00133#2#CM090066.1	p	6780
HG00133	hap2	HG00133#2#CM090066.1	q	4705
HG00133	hap2	HG00133#2#CM090067.1	p	3048
HG00133	hap2	HG00133#2#CM090067.1	q	4394
HG00133	hap2	HG00133#2#CM090068.1	p	7359
HG00133	hap2	HG00133#2#CM090068.1	q	8163
HG00133	hap2	HG00133#2#CM090069.1	p	5502
HG00133	hap2	HG00133#2#CM090069.1	q	4820
HG00133	hap2	HG00133#2#CM090070.1	p	4700
HG00133	hap2	HG00133#2#CM090070.1	q	4508
HG00133	hap2	HG00133#2#CM090071.1	p	3931
HG00133	hap2	HG00133#2#CM090071.1	q	4013
HG00133	hap2	HG00133#2#CM090072.1	p	2884
HG00133	hap2	HG00133#2#CM090072.1	q	7550
HG00133	hap2	HG00133#2#CM090073.1	p	4288
HG00133	hap2	HG00133#2#CM090073.1	q	2994
HG00133	hap2	HG00133#2#CM090074.1	p	5678
HG00133	hap2	HG00133#2#CM090074.1	q	4039
HG00133	hap2	HG00133#2#CM090075.1	p	3279
HG00133	hap2	HG00133#2#CM090075.1	q	5804
HG00133	hap2	HG00133#2#JBHIKR010000001.1	p	5412
HG00133	hap2	HG00133#2#JBHIKR010000008.1	q	1665
HG00133	hap2	HG00133#2#JBHIKR010000010.1	q	6439
HG00133	hap2	HG00133#2#JBHIKR010000011.1	p	2473
HG00133	hap2	HG00133#2#JBHIKR010000013.1	q	3188
HG00133	hap2	HG00133#2#JBHIKR010000014.1	p	4387
HG00133	hap2	HG00133#2#JBHIKR010000015.1	q	4527
HG00133	hap2	HG00133#2#JBHIKR010000017.1	q	8825
HG00133	hap2	HG00133#2#JBHIKR010000035.1	q	4750
HG00133	hap2	HG00133#2#JBHIKR010000038.1	q	6202
HG00133	hap2	HG00133#2#JBHIKR010000043.1	p	6274
HG00133	hap2	HG00133#2#JBHIKR010000044.1	p	2203
HG00133	hap2	HG00133#2#JBHIKR010000046.1	p	5419
HG00133	hap2	HG00133#2#JBHIKR010000051.1	p	2099
HG00133	hap2	HG00133#2#JBHIKR010000055.1	p	3342
HG00140	hap1	HG00140#1#CM087108.1	p	11802
HG00140	hap1	HG00140#1#CM087108.1	q	12685
HG00140	hap1	HG00140#1#CM087109.1	p	10299
HG00140	hap1	HG00140#1#CM087109.1	q	4803
HG00140	hap1	HG00140#1#CM087110.1	p	12690
HG00140	hap1	HG00140#1#CM087110.1	q	12653
HG00140	hap1	HG00140#1#CM087111.1	p	12616
HG00140	hap1	HG00140#1#CM087111.1	q	3340
HG00140	hap1	HG00140#1#CM087112.1	p	9584
HG00140	hap1	HG00140#1#CM087112.1	q	11187
HG00140	hap1	HG00140#1#CM087113.1	p	9585
HG00140	hap1	HG00140#1#CM087113.1	q	8645
HG00140	hap1	HG00140#1#CM087114.1	p	12324
HG00140	hap1	HG00140#1#CM087114.1	q	8985
HG00140	hap1	HG00140#1#CM087115.1	p	9146
HG00140	hap1	HG00140#1#CM087115.1	q	10134
HG00140	hap1	HG00140#1#CM087116.1	p	9706
HG00140	hap1	HG00140#1#CM087116.1	q	12414
HG00140	hap1	HG00140#1#CM087117.1	p	9749
HG00140	hap1	HG00140#1#CM087117.1	q	9278
HG00140	hap1	HG00140#1#CM087118.1	p	11633
HG00140	hap1	HG00140#1#CM087118.1	q	19689
HG00140	hap1	HG00140#1#CM087119.1	p	10701
HG00140	hap1	HG00140#1#CM087119.1	q	4761
HG00140	hap1	HG00140#1#CM087120.1	p	11680
HG00140	hap1	HG00140#1#CM087120.1	q	11298
HG00140	hap1	HG00140#1#CM087121.1	p	4885
HG00140	hap1	HG00140#1#CM087121.1	q	8728
HG00140	hap1	HG00140#1#JBHDVY010000001.1	q	9931
HG00140	hap1	HG00140#1#JBHDVY010000005.1	q	17850
HG00140	hap1	HG00140#1#JBHDVY010000009.1	q	9964
HG00140	hap1	HG00140#1#JBHDVY010000011.1	q	13063
HG00140	hap1	HG00140#1#JBHDVY010000012.1	q	3842
HG00140	hap1	HG00140#1#JBHDVY010000013.1	q	6075
HG00140	hap1	HG00140#1#JBHDVY010000015.1	p	2792
HG00140	hap1	HG00140#1#JBHDVY010000016.1	p	10299
HG00140	hap1	HG00140#1#JBHDVY010000017.1	p	6616
HG00140	hap1	HG00140#1#JBHDVY010000039.1	q	8246
HG00140	hap1	HG00140#1#JBHDVY010000046.1	q	3928
HG00140	hap1	HG00140#1#JBHDVY010000049.1	p	12992
HG00140	hap1	HG00140#1#JBHDVY010000050.1	p	11636
HG00140	hap1	HG00140#1#JBHDVY010000051.1	q	10341
HG00140	hap1	HG00140#1#JBHDVY010000054.1	p	5543
HG00140	hap1	HG00140#1#JBHDVY010000055.1	p	9984
HG00140	hap1	HG00140#1#JBHDVY010000056.1	p	12748
HG00140	hap2	HG00140#2#CM087132.1	p	9638
HG00140	hap2	HG00140#2#CM087132.1	q	12033
HG00140	hap2	HG00140#2#CM087133.1	p	12225
HG00140	hap2	HG00140#2#CM087133.1	q	4249
HG00140	hap2	HG00140#2#CM087134.1	p	11049
HG00140	hap2	HG00140#2#CM087134.1	q	6068
HG00140	hap2	HG00140#2#CM087135.1	p	4752
HG00140	hap2	HG00140#2#CM087135.1	q	11582
HG00140	hap2	HG00140#2#CM087136.1	p	6857
HG00140	hap2	HG00140#2#CM087136.1	q	12383
HG00140	hap2	HG00140#2#CM087137.1	p	14055
HG00140	hap2	HG00140#2#CM087137.1	q	11017
HG00140	hap2	HG00140#2#CM087138.1	p	5479
HG00140	hap2	HG00140#2#CM087138.1	q	7893
HG00140	hap2	HG00140#2#CM087139.1	p	10620
HG00140	hap2	HG00140#2#CM087139.1	q	8645
HG00140	hap2	HG00140#2#CM087140.1	p	10880
HG00140	hap2	HG00140#2#CM087140.1	q	10134
HG00140	hap2	HG00140#2#CM087141.1	p	10732
HG00140	hap2	HG00140#2#CM087141.1	q	10931
HG00140	hap2	HG00140#2#CM087142.1	p	8605
HG00140	hap2	HG00140#2#CM087142.1	q	9012
HG00140	hap2	HG00140#2#CM087143.1	p	13434
HG00140	hap2	HG00140#2#CM087143.1	q	19689
HG00140	hap2	HG00140#2#CM087144.1	p	3233
HG00140	hap2	HG00140#2#CM087144.1	q	11287
HG00140	hap2	HG00140#2#CM087145.1	p	11903
HG00140	hap2	HG00140#2#CM087145.1	q	11298
HG00140	hap2	HG00140#2#CM087146.1	p	11857
HG00140	hap2	HG00140#2#CM087146.1	q	8728
HG00140	hap2	HG00140#2#CM087147.1	p	16028
HG00140	hap2	HG00140#2#CM087147.1	q	18111
HG00140	hap2	HG00140#2#JBHDVZ010000001.1	p	2976
HG00140	hap2	HG00140#2#JBHDVZ010000002.1	q	11741
HG00140	hap2	HG00140#2#JBHDVZ010000006.1	p	13617
HG00140	hap2	HG00140#2#JBHDVZ010000009.1	q	14694
HG00140	hap2	HG00140#2#JBHDVZ010000013.1	q	14759
HG00140	hap2	HG00140#2#JBHDVZ010000014.1	q	13724
HG00140	hap2	HG00140#2#JBHDVZ010000016.1	p	9488
HG00140	hap2	HG00140#2#JBHDVZ010000032.1	q	12021
HG00140	hap2	HG00140#2#JBHDVZ010000037.1	p	4926
HG00140	hap2	HG00140#2#JBHDVZ010000040.1	p	1248
HG00140	hap2	HG00140#2#JBHDVZ010000044.1	p	12541
HG00140	hap2	HG00140#2#JBHDVZ010000058.1	p	6613
HG00146	hap1	HG00146#1#CM090013.1	p	9188
HG00146	hap1	HG00146#1#CM090013.1	q	13483
HG00146	hap1	HG00146#1#CM090014.1	p	3600
HG00146	hap1	HG00146#1#CM090014.1	q	7102
HG00146	hap1	HG00146#1#CM090015.1	p	3125
HG00146	hap1	HG00146#1#CM090015.1	q	9185
HG00146	hap1	HG00146#1#CM090016.1	p	9417
HG00146	hap1	HG00146#1#CM090016.1	q	7755
HG00146	hap1	HG00146#1#CM090017.1	p	7589
HG00146	hap1	HG00146#1#CM090017.1	q	5380
HG00146	hap1	HG00146#1#CM090018.1	p	8914
HG00146	hap1	HG00146#1#CM090018.1	q	6103
HG00146	hap1	HG00146#1#CM090019.1	p	7912
HG00146	hap1	HG00146#1#CM090019.1	q	8415
HG00146	hap1	HG00146#1#CM090020.1	p	11182
HG00146	hap1	HG00146#1#CM090020.1	q	7237
HG00146	hap1	HG00146#1#CM090021.1	p	7641
HG00146	hap1	HG00146#1#CM090021.1	q	2837
HG00146	hap1	HG00146#1#JBHIKO010000002.1	q	15603
HG00146	hap1	HG00146#1#JBHIKO010000003.1	q	9938
HG00146	hap1	HG00146#1#JBHIKO010000005.1	q	4324
HG00146	hap1	HG00146#1#JBHIKO010000006.1	p	2382
HG00146	hap1	HG00146#1#JBHIKO010000007.1	p	9849
HG00146	hap1	HG00146#1#JBHIKO010000013.1	q	4699
HG00146	hap1	HG00146#1#JBHIKO010000014.1	q	6100
HG00146	hap1	HG00146#1#JBHIKO010000015.1	q	9368
HG00146	hap1	HG00146#1#JBHIKO010000017.1	p	9800
HG00146	hap1	HG00146#1#JBHIKO010000019.1	p	2763
HG00146	hap1	HG00146#1#JBHIKO010000031.1	q	661
HG00146	hap1	HG00146#1#JBHIKO010000045.1	p	6037
HG00146	hap1	HG00146#1#JBHIKO010000048.1	q	18312
HG00146	hap1	HG00146#1#JBHIKO010000050.1	p	9348
HG00146	hap1	HG00146#1#JBHIKO010000051.1	p	5727
HG00146	hap1	HG00146#1#JBHIKO010000053.1	q	5594
HG00146	hap1	HG00146#1#JBHIKO010000054.1	q	5566
HG00146	hap1	HG00146#1#JBHIKO010000061.1	p	8682
HG00146	hap1	HG00146#1#JBHIKO010000062.1	q	7100
HG00146	hap1	HG00146#1#JBHIKO010000063.1	p	9633
HG00146	hap2	HG00146#2#CM090034.1	p	9031
HG00146	hap2	HG00146#2#CM090034.1	q	3204
HG00146	hap2	HG00146#2#CM090035.1	p	3395
HG00146	hap2	HG00146#2#CM090035.1	q	1749
HG00146	hap2	HG00146#2#CM090036.1	p	13313
HG00146	hap2	HG00146#2#CM090036.1	q	14212
HG00146	hap2	HG00146#2#CM090037.1	p	5050
HG00146	hap2	HG00146#2#CM090037.1	q	7164
HG00146	hap2	HG00146#2#CM090038.1	p	6019
HG00146	hap2	HG00146#2#CM090038.1	q	14495
HG00146	hap2	HG00146#2#CM090039.1	p	5514
HG00146	hap2	HG00146#2#CM090039.1	q	6623
HG00146	hap2	HG00146#2#CM090040.1	p	12694
HG00146	hap2	HG00146#2#CM090040.1	q	8055
HG00146	hap2	HG00146#2#CM090041.1	p	6381
HG00146	hap2	HG00146#2#CM090041.1	q	8384
HG00146	hap2	HG00146#2#CM090042.1	p	690
HG00146	hap2	HG00146#2#CM090042.1	q	7107
HG00146	hap2	HG00146#2#CM090043.1	p	11801
HG00146	hap2	HG00146#2#CM090043.1	q	7036
HG00146	hap2	HG00146#2#CM090044.1	p	9849
HG00146	hap2	HG00146#2#CM090044.1	q	10219
HG00146	hap2	HG00146#2#JBHIKP010000002.1	q	11691
HG00146	hap2	HG00146#2#JBHIKP010000003.1	q	11448
HG00146	hap2	HG00146#2#JBHIKP010000006.1	p	9244
HG00146	hap2	HG00146#2#JBHIKP010000007.1	q	9359
HG00146	hap2	HG00146#2#JBHIKP010000008.1	q	7071
HG00146	hap2	HG00146#2#JBHIKP010000009.1	q	5566
HG00146	hap2	HG00146#2#JBHIKP010000010.1	p	6138
HG00146	hap2	HG00146#2#JBHIKP010000012.1	q	2380
HG00146	hap2	HG00146#2#JBHIKP010000013.1	q	9663
HG00146	hap2	HG00146#2#JBHIKP010000014.1	p	6638
HG00146	hap2	HG00146#2#JBHIKP010000015.1	p	8705
HG00146	hap2	HG00146#2#JBHIKP010000016.1	q	8292
HG00146	hap2	HG00146#2#JBHIKP010000021.1	p	6360
HG00146	hap2	HG00146#2#JBHIKP010000022.1	p	8864
HG00146	hap2	HG00146#2#JBHIKP010000044.1	q	6360
HG00146	hap2	HG00146#2#JBHIKP010000045.1	q	8021
HG00146	hap2	HG00146#2#JBHIKP010000048.1	p	8411
HG00146	hap2	HG00146#2#JBHIKP010000050.1	p	1640
HG00146	hap2	HG00146#2#JBHIKP010000051.1	q	6717
HG00146	hap2	HG00146#2#JBHIKP010000052.1	q	6587
HG00146	hap2	HG00146#2#JBHIKP010000055.1	p	9582
HG00146	hap2	HG00146#2#JBHIKP010000058.1	p	4324
HG00146	hap2	HG00146#2#JBHIKP010000059.1	p	13020
HG00232	hap1	HG00232#1#CM089991.1	p	7359
HG00232	hap1	HG00232#1#CM089991.1	q	9077
HG00232	hap1	HG00232#1#CM089992.1	p	2608
HG00232	hap1	HG00232#1#CM089992.1	q	7566
HG00232	hap1	HG00232#1#CM089993.1	p	7530
HG00232	hap1	HG00232#1#CM089993.1	q	13759
HG00232	hap1	HG00232#1#CM089994.1	p	2564
HG00232	hap1	HG00232#1#CM089994.1	q	6637
HG00232	hap1	HG00232#1#CM089995.1	p	7674
HG00232	hap1	HG00232#1#CM089995.1	q	5164
HG00232	hap1	HG00232#1#CM089996.1	p	6947
HG00232	hap1	HG00232#1#CM089996.1	q	6602
HG00232	hap1	HG00232#1#CM089997.1	p	4883
HG00232	hap1	HG00232#1#CM089997.1	q	5694
HG00232	hap1	HG00232#1#CM089998.1	p	8110
HG00232	hap1	HG00232#1#CM089998.1	q	8018
HG00232	hap1	HG00232#1#CM089999.1	p	7992
HG00232	hap1	HG00232#1#CM089999.1	q	6395
HG00232	hap1	HG00232#1#CM090000.1	p	1539
HG00232	hap1	HG00232#1#CM090000.1	q	11725
HG00232	hap1	HG00232#1#CM090001.1	p	9292
HG00232	hap1	HG00232#1#CM090001.1	q	3229
HG00232	hap1	HG00232#1#CM090002.1	p	8887
HG00232	hap1	HG00232#1#CM090002.1	q	2907
HG00232	hap1	HG00232#1#JBHIKM010000004.1	q	2618
HG00232	hap1	HG00232#1#JBHIKM010000006.1	q	4871
HG00232	hap1	HG00232#1#JBHIKM010000007.1	q	12290
HG00232	hap1	HG00232#1#JBHIKM010000008.1	q	4618
HG00232	hap1	HG00232#1#JBHIKM010000009.1	q	10871
HG00232	hap1	HG00232#1#JBHIKM010000010.1	q	13651
HG00232	hap1	HG00232#1#JBHIKM010000013.1	p	10372
HG00232	hap1	HG00232#1#JBHIKM010000016.1	q	4688
HG00232	hap1	HG00232#1#JBHIKM010000017.1	p	1997
HG00232	hap1	HG00232#1#JBHIKM010000018.1	p	4253
HG00232	hap1	HG00232#1#JBHIKM010000020.1	q	6899
HG00232	hap1	HG00232#1#JBHIKM010000040.1	p	4214
HG00232	hap1	HG00232#1#JBHIKM010000043.1	q	7676
HG00232	hap1	HG00232#1#JBHIKM010000045.1	q	6789
HG00232	hap1	HG00232#1#JBHIKM010000047.1	p	4611
HG00232	hap1	HG00232#1#JBHIKM010000049.1	q	8076
HG00232	hap1	HG00232#1#JBHIKM010000050.1	p	2303
HG00232	hap1	HG00232#1#JBHIKM010000051.1	p	5526
HG00232	hap1	HG00232#1#JBHIKM010000053.1	p	2077
HG00232	hap1	HG00232#1#JBHIKM010000054.1	p	4744
HG00232	hap1	HG00232#1#JBHIKM010000055.1	p	8142
HG00232	hap1	HG00232#1#JBHIKM010000068.1	q	7640
HG00232	hap2	HG00232#2#CM090022.1	p	8193
HG00232	hap2	HG00232#2#CM090022.1	q	7353
HG00232	hap2	HG00232#2#CM090023.1	p	5462
HG00232	hap2	HG00232#2#CM090023.1	q	1990
HG00232	hap2	HG00232#2#CM090024.1	p	15334
HG00232	hap2	HG00232#2#CM090024.1	q	7324
HG00232	hap2	HG00232#2#CM090025.1	p	12105
HG00232	hap2	HG00232#2#CM090025.1	q	4697
HG00232	hap2	HG00232#2#CM090026.1	p	7674
HG00232	hap2	HG00232#2#CM090026.1	q	7639
HG00232	hap2	HG00232#2#CM090027.1	p	7100
HG00232	hap2	HG00232#2#CM090027.1	q	3832
HG00232	hap2	HG00232#2#CM090028.1	p	960
HG00232	hap2	HG00232#2#CM090028.1	q	6367
HG00232	hap2	HG00232#2#CM090029.1	p	2373
HG00232	hap2	HG00232#2#CM090029.1	q	6846
HG00232	hap2	HG00232#2#CM090030.1	p	6445
HG00232	hap2	HG00232#2#CM090030.1	q	4690
HG00232	hap2	HG00232#2#CM090031.1	p	7288
HG00232	hap2	HG00232#2#CM090031.1	q	6395
HG00232	hap2	HG00232#2#CM090032.1	q	17300
HG00232	hap2	HG00232#2#CM090033.1	p	8270
HG00232	hap2	HG00232#2#CM090033.1	q	4053
HG00232	hap2	HG00232#2#JBHIKN010000004.1	q	3418
HG00232	hap2	HG00232#2#JBHIKN010000005.1	q	5083
HG00232	hap2	HG00232#2#JBHIKN010000006.1	q	9051
HG00232	hap2	HG00232#2#JBHIKN010000010.1	q	6404
HG00232	hap2	HG00232#2#JBHIKN010000012.1	p	14212
HG00232	hap2	HG00232#2#JBHIKN010000015.1	q	8699
HG00232	hap2	HG00232#2#JBHIKN010000016.1	q	2326
HG00232	hap2	HG00232#2#JBHIKN010000018.1	p	4253
HG00232	hap2	HG00232#2#JBHIKN010000019.1	p	12600
HG00232	hap2	HG00232#2#JBHIKN010000023.1	p	6192
HG00232	hap2	HG00232#2#JBHIKN010000027.1	q	6906
HG00232	hap2	HG00232#2#JBHIKN010000037.1	p	7649
HG00232	hap2	HG00232#2#JBHIKN010000038.1	q	16637
HG00232	hap2	HG00232#2#JBHIKN010000039.1	q	14228
HG00232	hap2	HG00232#2#JBHIKN010000040.1	p	10724
HG00232	hap2	HG00232#2#JBHIKN010000041.1	q	5102
HG00232	hap2	HG00232#2#JBHIKN010000045.1	p	2466
HG00232	hap2	HG00232#2#JBHIKN010000046.1	q	4553
HG00232	hap2	HG00232#2#JBHIKN010000048.1	p	8437
HG00232	hap2	HG00232#2#JBHIKN010000049.1	p	10217
HG00235	hap1	HG00235#1#CM094370.1	p	5547
HG00235	hap1	HG00235#1#CM094370.1	q	6929
HG00235	hap1	HG00235#1#CM094371.1	p	6758
HG00235	hap1	HG00235#1#CM094371.1	q	5380
HG00235	hap1	HG00235#1#CM094372.1	p	9894
HG00235	hap1	HG00235#1#CM094372.1	q	3114
HG00235	hap1	HG00235#1#CM094373.1	p	5399
HG00235	hap1	HG00235#1#CM094373.1	q	12099
HG00235	hap1	HG00235#1#CM094374.1	p	6260
HG00235	hap1	HG00235#1#CM094374.1	q	1562
HG00235	hap1	HG00235#1#CM094375.1	p	4963
HG00235	hap1	HG00235#1#CM094375.1	q	4440
HG00235	hap1	HG00235#1#CM094376.1	p	4756
HG00235	hap1	HG00235#1#CM094376.1	q	4224
HG00235	hap1	HG00235#1#CM094377.1	p	5417
HG00235	hap1	HG00235#1#CM094377.1	q	6025
HG00235	hap1	HG00235#1#CM094378.1	p	5469
HG00235	hap1	HG00235#1#CM094378.1	q	7179
HG00235	hap1	HG00235#1#CM094379.1	p	8760
HG00235	hap1	HG00235#1#CM094379.1	q	8463
HG00235	hap1	HG00235#1#CM094380.1	p	3144
HG00235	hap1	HG00235#1#CM094380.1	q	6962
HG00235	hap1	HG00235#1#CM094381.1	p	6699
HG00235	hap1	HG00235#1#CM094381.1	q	7299
HG00235	hap1	HG00235#1#JBIRED010000002.1	p	10417
HG00235	hap1	HG00235#1#JBIRED010000004.1	q	5065
HG00235	hap1	HG00235#1#JBIRED010000009.1	q	5308
HG00235	hap1	HG00235#1#JBIRED010000011.1	q	6112
HG00235	hap1	HG00235#1#JBIRED010000014.1	q	4716
HG00235	hap1	HG00235#1#JBIRED010000015.1	p	7711
HG00235	hap1	HG00235#1#JBIRED010000016.1	q	6039
HG00235	hap1	HG00235#1#JBIRED010000017.1	p	4447
HG00235	hap1	HG00235#1#JBIRED010000018.1	p	11425
HG00235	hap1	HG00235#1#JBIRED010000039.1	q	9458
HG00235	hap1	HG00235#1#JBIRED010000046.1	p	6891
HG00235	hap1	HG00235#1#JBIRED010000049.1	p	8037
HG00235	hap1	HG00235#1#JBIRED010000051.1	p	5521
HG00235	hap1	HG00235#1#JBIRED010000052.1	p	7207
HG00235	hap1	HG00235#1#JBIRED010000053.1	q	8720
HG00235	hap1	HG00235#1#JBIRED010000055.1	p	6128
HG00235	hap1	HG00235#1#JBIRED010000059.1	q	6438
HG00235	hap1	HG00235#1#JBIRED010000063.1	q	4740
HG00235	hap2	HG00235#2#CM094394.1	p	4126
HG00235	hap2	HG00235#2#CM094394.1	q	9276
HG00235	hap2	HG00235#2#CM094395.1	p	14438
HG00235	hap2	HG00235#2#CM094395.1	q	5363
HG00235	hap2	HG00235#2#CM094396.1	p	9894
HG00235	hap2	HG00235#2#CM094396.1	q	3823
HG00235	hap2	HG00235#2#CM094397.1	p	7248
HG00235	hap2	HG00235#2#CM094397.1	q	13882
HG00235	hap2	HG00235#2#CM094398.1	p	6926
HG00235	hap2	HG00235#2#CM094398.1	q	7535
HG00235	hap2	HG00235#2#CM094399.1	p	3985
HG00235	hap2	HG00235#2#CM094399.1	q	3757
HG00235	hap2	HG00235#2#CM094400.1	p	4943
HG00235	hap2	HG00235#2#CM094400.1	q	9336
HG00235	hap2	HG00235#2#CM094401.1	p	4818
HG00235	hap2	HG00235#2#CM094401.1	q	8859
HG00235	hap2	HG00235#2#CM094402.1	p	6891
HG00235	hap2	HG00235#2#CM094402.1	q	6585
HG00235	hap2	HG00235#2#CM094403.1	p	4756
HG00235	hap2	HG00235#2#CM094403.1	q	7809
HG00235	hap2	HG00235#2#CM094404.1	p	732
HG00235	hap2	HG00235#2#CM094404.1	q	9090
HG00235	hap2	HG00235#2#CM094405.1	p	8098
HG00235	hap2	HG00235#2#CM094405.1	q	9230
HG00235	hap2	HG00235#2#CM094406.1	p	471
HG00235	hap2	HG00235#2#CM094406.1	q	5837
HG00235	hap2	HG00235#2#CM094407.1	p	7380
HG00235	hap2	HG00235#2#CM094407.1	q	4277
HG00235	hap2	HG00235#2#CM094408.1	p	9458
HG00235	hap2	HG00235#2#CM094408.1	q	5556
HG00235	hap2	HG00235#2#CM094409.1	p	4283
HG00235	hap2	HG00235#2#CM094409.1	q	3728
HG00235	hap2	HG00235#2#JBIREE010000001.1	q	10604
HG00235	hap2	HG00235#2#JBIREE010000005.1	q	5891
HG00235	hap2	HG00235#2#JBIREE010000008.1	q	4231
HG00235	hap2	HG00235#2#JBIREE010000012.1	p	4076
HG00235	hap2	HG00235#2#JBIREE010000016.1	p	9958
HG00235	hap2	HG00235#2#JBIREE010000017.1	p	14345
HG00235	hap2	HG00235#2#JBIREE010000018.1	p	3787
HG00235	hap2	HG00235#2#JBIREE010000031.1	p	3900
HG00235	hap2	HG00235#2#JBIREE010000036.1	q	5138
HG00235	hap2	HG00235#2#JBIREE010000038.1	q	9373
HG00235	hap2	HG00235#2#JBIREE010000039.1	p	8129
HG00235	hap2	HG00235#2#JBIREE010000040.1	q	4596
HG00235	hap2	HG00235#2#JBIREE010000041.1	q	3941
HG00235	hap2	HG00235#2#JBIREE010000043.1	p	3075
HG00235	hap2	HG00235#2#JBIREE010000047.1	p	5082
HG00235	hap2	HG00235#2#JBIREE010000049.1	p	12824
HG00235	hap2	HG00235#2#JBIREE010000060.1	q	3986
HG00253	hap1	HG00253#1#CM094457.1	p	7013
HG00253	hap1	HG00253#1#CM094457.1	q	5303
HG00253	hap1	HG00253#1#CM094458.1	p	4790
HG00253	hap1	HG00253#1#CM094458.1	q	1604
HG00253	hap1	HG00253#1#CM094459.1	p	6089
HG00253	hap1	HG00253#1#CM094459.1	q	3266
HG00253	hap1	HG00253#1#CM094460.1	p	5441
HG00253	hap1	HG00253#1#CM094460.1	q	3423
HG00253	hap1	HG00253#1#CM094461.1	p	4230
HG00253	hap1	HG00253#1#CM094461.1	q	3780
HG00253	hap1	HG00253#1#CM094462.1	p	4362
HG00253	hap1	HG00253#1#CM094462.1	q	4764
HG00253	hap1	HG00253#1#CM094463.1	p	2543
HG00253	hap1	HG00253#1#CM094463.1	q	6402
HG00253	hap1	HG00253#1#CM094464.1	p	5032
HG00253	hap1	HG00253#1#CM094464.1	q	5386
HG00253	hap1	HG00253#1#CM094465.1	p	4694
HG00253	hap1	HG00253#1#CM094465.1	q	4597
HG00253	hap1	HG00253#1#CM094466.1	p	4387
HG00253	hap1	HG00253#1#CM094466.1	q	5635
HG00253	hap1	HG00253#1#CM094467.1	p	6252
HG00253	hap1	HG00253#1#CM094467.1	q	7561
HG00253	hap1	HG00253#1#CM094468.1	p	1290
HG00253	hap1	HG00253#1#CM094468.1	q	4034
HG00253	hap1	HG00253#1#JBIREJ010000001.1	q	6105
HG00253	hap1	HG00253#1#JBIREJ010000005.1	q	7986
HG00253	hap1	HG00253#1#JBIREJ010000006.1	p	4750
HG00253	hap1	HG00253#1#JBIREJ010000008.1	q	4168
HG00253	hap1	HG00253#1#JBIREJ010000009.1	q	4802
HG00253	hap1	HG00253#1#JBIREJ010000010.1	q	4100
HG00253	hap1	HG00253#1#JBIREJ010000012.1	q	3505
HG00253	hap1	HG00253#1#JBIREJ010000013.1	p	2595
HG00253	hap1	HG00253#1#JBIREJ010000014.1	q	1883
HG00253	hap1	HG00253#1#JBIREJ010000015.1	p	3082
HG00253	hap1	HG00253#1#JBIREJ010000017.1	q	7105
HG00253	hap1	HG00253#1#JBIREJ010000041.1	q	3840
HG00253	hap1	HG00253#1#JBIREJ010000045.1	p	7066
HG00253	hap1	HG00253#1#JBIREJ010000047.1	p	4145
HG00253	hap1	HG00253#1#JBIREJ010000049.1	p	8669
HG00253	hap1	HG00253#1#JBIREJ010000051.1	p	7059
HG00253	hap1	HG00253#1#JBIREJ010000054.1	q	845
HG00253	hap1	HG00253#1#JBIREJ010000056.1	p	4847
HG00253	hap1	HG00253#1#JBIREJ010000057.1	p	3746
HG00253	hap1	HG00253#1#JBIREJ010000060.1	p	4125
HG00253	hap1	HG00253#1#JBIREJ010000062.1	p	6242
HG00253	hap1	HG00253#1#JBIREJ010000079.1	p	4476
HG00253	hap2	HG00253#2#CM094481.1	p	3333
HG00253	hap2	HG00253#2#CM094481.1	q	1433
HG00253	hap2	HG00253#2#CM094482.1	p	6399
HG00253	hap2	HG00253#2#CM094482.1	q	5664
HG00253	hap2	HG00253#2#CM094483.1	p	4903
HG00253	hap2	HG00253#2#CM094483.1	q	4696
HG00253	hap2	HG00253#2#CM094484.1	p	3256
HG00253	hap2	HG00253#2#CM094484.1	q	9115
HG00253	hap2	HG00253#2#CM094485.1	p	7102
HG00253	hap2	HG00253#2#CM094485.1	q	5598
HG00253	hap2	HG00253#2#CM094486.1	p	3373
HG00253	hap2	HG00253#2#CM094486.1	q	4055
HG00253	hap2	HG00253#2#CM094487.1	p	7854
HG00253	hap2	HG00253#2#CM094487.1	q	1922
HG00253	hap2	HG00253#2#CM094488.1	p	4263
HG00253	hap2	HG00253#2#CM094488.1	q	1640
HG00253	hap2	HG00253#2#JBIREK010000001.1	q	4559
HG00253	hap2	HG00253#2#JBIREK010000005.1	q	3508
HG00253	hap2	HG00253#2#JBIREK010000007.1	q	3717
HG00253	hap2	HG00253#2#JBIREK010000010.1	q	2719
HG00253	hap2	HG00253#2#JBIREK010000012.1	p	5019
HG00253	hap2	HG00253#2#JBIREK010000013.1	q	4535
HG00253	hap2	HG00253#2#JBIREK010000014.1	q	4983
HG00253	hap2	HG00253#2#JBIREK010000015.1	p	6632
HG00253	hap2	HG00253#2#JBIREK010000016.1	q	7793
HG00253	hap2	HG00253#2#JBIREK010000017.1	q	8428
HG00253	hap2	HG00253#2#JBIREK010000018.1	q	4511
HG00253	hap2	HG00253#2#JBIREK010000019.1	q	7930
HG00253	hap2	HG00253#2#JBIREK010000021.1	p	4946
HG00253	hap2	HG00253#2#JBIREK010000022.1	p	4388
HG00253	hap2	HG00253#2#JBIREK010000024.1	p	7312
HG00253	hap2	HG00253#2#JBIREK010000025.1	q	6181
HG00253	hap2	HG00253#2#JBIREK010000026.1	p	5067
HG00253	hap2	HG00253#2#JBIREK010000039.1	q	4254
HG00253	hap2	HG00253#2#JBIREK010000040.1	q	3478
HG00253	hap2	HG00253#2#JBIREK010000044.1	q	4909
HG00253	hap2	HG00253#2#JBIREK010000046.1	p	5417
HG00253	hap2	HG00253#2#JBIREK010000047.1	p	4571
HG00253	hap2	HG00253#2#JBIREK010000049.1	p	6748
HG00253	hap2	HG00253#2#JBIREK010000050.1	p	4424
HG00253	hap2	HG00253#2#JBIREK010000051.1	p	5282
HG00253	hap2	HG00253#2#JBIREK010000052.1	p	4303
HG00253	hap2	HG00253#2#JBIREK010000053.1	p	3018
HG00253	hap2	HG00253#2#JBIREK010000054.1	p	5002
HG00253	hap2	HG00253#2#JBIREK010000056.1	p	3004
HG00253	hap2	HG00253#2#JBIREK010000071.1	q	2267
HG00272	hap1	HG00272#1#CM094185.1	p	3406
HG00272	hap1	HG00272#1#CM094185.1	q	5839
HG00272	hap1	HG00272#1#CM094186.1	p	5397
HG00272	hap1	HG00272#1#CM094186.1	q	6332
HG00272	hap1	HG00272#1#CM094187.1	p	9896
HG00272	hap1	HG00272#1#CM094187.1	q	5830
HG00272	hap1	HG00272#1#CM094188.1	p	5505
HG00272	hap1	HG00272#1#CM094188.1	q	5919
HG00272	hap1	HG00272#1#CM094189.1	p	3605
HG00272	hap1	HG00272#1#CM094189.1	q	5851
HG00272	hap1	HG00272#1#CM094190.1	p	6563
HG00272	hap1	HG00272#1#CM094190.1	q	1678
HG00272	hap1	HG00272#1#CM094191.1	p	4734
HG00272	hap1	HG00272#1#CM094191.1	q	5561
HG00272	hap1	HG00272#1#CM094192.1	p	4123
HG00272	hap1	HG00272#1#CM094192.1	q	5381
HG00272	hap1	HG00272#1#CM094193.1	p	6441
HG00272	hap1	HG00272#1#CM094193.1	q	3220
HG00272	hap1	HG00272#1#CM094194.1	p	2960
HG00272	hap1	HG00272#1#CM094194.1	q	2157
HG00272	hap1	HG00272#1#CM094195.1	p	1355
HG00272	hap1	HG00272#1#CM094195.1	q	3456
HG00272	hap1	HG00272#1#CM094196.1	p	6557
HG00272	hap1	HG00272#1#CM094196.1	q	4677
HG00272	hap1	HG00272#1#CM094197.1	p	4361
HG00272	hap1	HG00272#1#CM094197.1	q	8079
HG00272	hap1	HG00272#1#CM094198.1	p	4184
HG00272	hap1	HG00272#1#CM094198.1	q	3117
HG00272	hap1	HG00272#1#CM094199.1	p	4252
HG00272	hap1	HG00272#1#CM094199.1	q	7300
HG00272	hap1	HG00272#1#CM094200.1	p	4392
HG00272	hap1	HG00272#1#CM094200.1	q	6546
HG00272	hap1	HG00272#1#JBIRDN010000001.1	q	2996
HG00272	hap1	HG00272#1#JBIRDN010000004.1	q	6542
HG00272	hap1	HG00272#1#JBIRDN010000007.1	q	4544
HG00272	hap1	HG00272#1#JBIRDN010000008.1	q	4074
HG00272	hap1	HG00272#1#JBIRDN010000009.1	q	5826
HG00272	hap1	HG00272#1#JBIRDN010000013.1	p	4636
HG00272	hap1	HG00272#1#JBIRDN010000014.1	p	6863
HG00272	hap1	HG00272#1#JBIRDN010000037.1	q	5561
HG00272	hap1	HG00272#1#JBIRDN010000038.1	p	5060
HG00272	hap1	HG00272#1#JBIRDN010000047.1	q	5896
HG00272	hap1	HG00272#1#JBIRDN010000049.1	p	6240
HG00272	hap1	HG00272#1#JBIRDN010000050.1	p	2519
HG00272	hap1	HG00272#1#JBIRDN010000065.1	p	2164
HG00272	hap2	HG00272#2#CM094211.1	p	4487
HG00272	hap2	HG00272#2#CM094211.1	q	2972
HG00272	hap2	HG00272#2#CM094212.1	p	5031
HG00272	hap2	HG00272#2#CM094212.1	q	6023
HG00272	hap2	HG00272#2#CM094213.1	p	5663
HG00272	hap2	HG00272#2#CM094213.1	q	4425
HG00272	hap2	HG00272#2#CM094214.1	p	6500
HG00272	hap2	HG00272#2#CM094214.1	q	8168
HG00272	hap2	HG00272#2#CM094215.1	p	5530
HG00272	hap2	HG00272#2#CM094215.1	q	6966
HG00272	hap2	HG00272#2#CM094216.1	p	6853
HG00272	hap2	HG00272#2#CM094216.1	q	4080
HG00272	hap2	HG00272#2#CM094217.1	p	5483
HG00272	hap2	HG00272#2#CM094217.1	q	4618
HG00272	hap2	HG00272#2#CM094218.1	p	3386
HG00272	hap2	HG00272#2#CM094218.1	q	3524
HG00272	hap2	HG00272#2#CM094219.1	p	5708
HG00272	hap2	HG00272#2#CM094219.1	q	7811
HG00272	hap2	HG00272#2#CM094220.1	p	6441
HG00272	hap2	HG00272#2#CM094220.1	q	2403
HG00272	hap2	HG00272#2#CM094221.1	p	4964
HG00272	hap2	HG00272#2#CM094221.1	q	5027
HG00272	hap2	HG00272#2#CM094222.1	p	3551
HG00272	hap2	HG00272#2#CM094222.1	q	5349
HG00272	hap2	HG00272#2#CM094223.1	p	4348
HG00272	hap2	HG00272#2#CM094223.1	q	6265
HG00272	hap2	HG00272#2#CM094224.1	p	10879
HG00272	hap2	HG00272#2#CM094224.1	q	6304
HG00272	hap2	HG00272#2#CM094225.1	p	9223
HG00272	hap2	HG00272#2#CM094225.1	q	7218
HG00272	hap2	HG00272#2#JBIRDO010000001.1	q	1421
HG00272	hap2	HG00272#2#JBIRDO010000006.1	q	5173
HG00272	hap2	HG00272#2#JBIRDO010000008.1	q	5364
HG00272	hap2	HG00272#2#JBIRDO010000010.1	q	5886
HG00272	hap2	HG00272#2#JBIRDO010000011.1	p	2321
HG00272	hap2	HG00272#2#JBIRDO010000013.1	q	994
HG00272	hap2	HG00272#2#JBIRDO010000019.1	q	7455
HG00272	hap2	HG00272#2#JBIRDO010000040.1	p	5032
HG00272	hap2	HG00272#2#JBIRDO010000042.1	p	3528
HG00272	hap2	HG00272#2#JBIRDO010000044.1	p	4636
HG00272	hap2	HG00272#2#JBIRDO010000047.1	p	6481
HG00272	hap2	HG00272#2#JBIRDO010000048.1	p	2020
HG00272	hap2	HG00272#2#JBIRDO010000049.1	q	4580
HG00272	hap2	HG00272#2#JBIRDO010000052.1	p	3349
HG00272	hap2	HG00272#2#JBIRDO010000055.1	p	5960
HG00280	hap1	HG00280#1#CM087148.1	p	13551
HG00280	hap1	HG00280#1#CM087148.1	q	10870
HG00280	hap1	HG00280#1#CM087149.1	p	11801
HG00280	hap1	HG00280#1#CM087149.1	q	6700
HG00280	hap1	HG00280#1#CM087150.1	p	9510
HG00280	hap1	HG00280#1#CM087150.1	q	10576
HG00280	hap1	HG00280#1#CM087151.1	p	12575
HG00280	hap1	HG00280#1#CM087151.1	q	8133
HG00280	hap1	HG00280#1#CM087152.1	p	4414
HG00280	hap1	HG00280#1#CM087152.1	q	6702
HG00280	hap1	HG00280#1#CM087153.1	p	3226
HG00280	hap1	HG00280#1#CM087153.1	q	14648
HG00280	hap1	HG00280#1#CM087154.1	p	1779
HG00280	hap1	HG00280#1#CM087154.1	q	4263
HG00280	hap1	HG00280#1#CM087155.1	p	10984
HG00280	hap1	HG00280#1#CM087155.1	q	11297
HG00280	hap1	HG00280#1#CM087156.1	p	15417
HG00280	hap1	HG00280#1#CM087156.1	q	7274
HG00280	hap1	HG00280#1#CM087157.1	p	9944
HG00280	hap1	HG00280#1#CM087157.1	q	6445
HG00280	hap1	HG00280#1#CM087158.1	p	14433
HG00280	hap1	HG00280#1#CM087158.1	q	10308
HG00280	hap1	HG00280#1#JBHDWA010000002.1	p	10358
HG00280	hap1	HG00280#1#JBHDWA010000004.1	q	9162
HG00280	hap1	HG00280#1#JBHDWA010000005.1	q	13759
HG00280	hap1	HG00280#1#JBHDWA010000008.1	q	3826
HG00280	hap1	HG00280#1#JBHDWA010000009.1	q	9003
HG00280	hap1	HG00280#1#JBHDWA010000012.1	p	4947
HG00280	hap1	HG00280#1#JBHDWA010000013.1	q	3210
HG00280	hap1	HG00280#1#JBHDWA010000014.1	q	8647
HG00280	hap1	HG00280#1#JBHDWA010000015.1	q	2027
HG00280	hap1	HG00280#1#JBHDWA010000016.1	p	10221
HG00280	hap1	HG00280#1#JBHDWA010000017.1	q	10118
HG00280	hap1	HG00280#1#JBHDWA010000018.1	p	9722
HG00280	hap1	HG00280#1#JBHDWA010000019.1	p	8345
HG00280	hap1	HG00280#1#JBHDWA010000056.1	q	10291
HG00280	hap1	HG00280#1#JBHDWA010000057.1	p	11187
HG00280	hap1	HG00280#1#JBHDWA010000059.1	p	8557
HG00280	hap1	HG00280#1#JBHDWA010000065.1	p	7501
HG00280	hap1	HG00280#1#JBHDWA010000066.1	q	9870
HG00280	hap1	HG00280#1#JBHDWA010000068.1	p	14081
HG00280	hap1	HG00280#1#JBHDWA010000070.1	q	7983
HG00280	hap1	HG00280#1#JBHDWA010000072.1	p	4733
HG00280	hap1	HG00280#1#JBHDWA010000074.1	p	10513
HG00280	hap1	HG00280#1#JBHDWA010000075.1	p	9610
HG00280	hap2	HG00280#2#CM087159.1	p	8178
HG00280	hap2	HG00280#2#CM087159.1	q	1312
HG00280	hap2	HG00280#2#CM087160.1	p	4732
HG00280	hap2	HG00280#2#CM087160.1	q	3478
HG00280	hap2	HG00280#2#CM087161.1	p	11673
HG00280	hap2	HG00280#2#CM087161.1	q	8959
HG00280	hap2	HG00280#2#CM087162.1	p	10855
HG00280	hap2	HG00280#2#CM087162.1	q	8334
HG00280	hap2	HG00280#2#CM087163.1	p	4547
HG00280	hap2	HG00280#2#CM087163.1	q	2598
HG00280	hap2	HG00280#2#CM087164.1	p	3747
HG00280	hap2	HG00280#2#CM087164.1	q	5133
HG00280	hap2	HG00280#2#CM087165.1	p	8391
HG00280	hap2	HG00280#2#CM087165.1	q	12100
HG00280	hap2	HG00280#2#CM087166.1	p	7802
HG00280	hap2	HG00280#2#CM087166.1	q	17155
HG00280	hap2	HG00280#2#CM087167.1	p	13025
HG00280	hap2	HG00280#2#CM087167.1	q	6196
HG00280	hap2	HG00280#2#CM087168.1	p	7866
HG00280	hap2	HG00280#2#CM087168.1	q	9312
HG00280	hap2	HG00280#2#CM087169.1	p	5749
HG00280	hap2	HG00280#2#CM087169.1	q	7522
HG00280	hap2	HG00280#2#CM087170.1	p	12242
HG00280	hap2	HG00280#2#CM087170.1	q	8855
HG00280	hap2	HG00280#2#JBHDWB010000001.1	q	11462
HG00280	hap2	HG00280#2#JBHDWB010000002.1	q	9787
HG00280	hap2	HG00280#2#JBHDWB010000004.1	p	8528
HG00280	hap2	HG00280#2#JBHDWB010000007.1	q	8677
HG00280	hap2	HG00280#2#JBHDWB010000009.1	q	9294
HG00280	hap2	HG00280#2#JBHDWB010000010.1	p	10013
HG00280	hap2	HG00280#2#JBHDWB010000012.1	q	3210
HG00280	hap2	HG00280#2#JBHDWB010000013.1	q	14753
HG00280	hap2	HG00280#2#JBHDWB010000015.1	q	6205
HG00280	hap2	HG00280#2#JBHDWB010000016.1	p	10802
HG00280	hap2	HG00280#2#JBHDWB010000017.1	q	9052
HG00280	hap2	HG00280#2#JBHDWB010000033.1	p	9561
HG00280	hap2	HG00280#2#JBHDWB010000036.1	p	5064
HG00280	hap2	HG00280#2#JBHDWB010000037.1	q	10470
HG00280	hap2	HG00280#2#JBHDWB010000040.1	q	9162
HG00280	hap2	HG00280#2#JBHDWB010000043.1	p	7059
HG00280	hap2	HG00280#2#JBHDWB010000045.1	p	12964
HG00280	hap2	HG00280#2#JBHDWB010000052.1	p	19332
HG00280	hap2	HG00280#2#JBHDWB010000062.1	p	23194
HG00290	hap1	HG00290#1#CM089978.1	p	9975
HG00290	hap1	HG00290#1#CM089978.1	q	8000
HG00290	hap1	HG00290#1#CM089979.1	p	8655
HG00290	hap1	HG00290#1#CM089979.1	q	9455
HG00290	hap1	HG00290#1#CM089980.1	p	9264
HG00290	hap1	HG00290#1#CM089980.1	q	12595
HG00290	hap1	HG00290#1#CM089981.1	p	5963
HG00290	hap1	HG00290#1#CM089981.1	q	5200
HG00290	hap1	HG00290#1#CM089982.1	p	1479
HG00290	hap1	HG00290#1#CM089982.1	q	9182
HG00290	hap1	HG00290#1#CM089983.1	p	8983
HG00290	hap1	HG00290#1#CM089983.1	q	8500
HG00290	hap1	HG00290#1#CM089984.1	p	11965
HG00290	hap1	HG00290#1#CM089984.1	q	7621
HG00290	hap1	HG00290#1#CM089985.1	p	10465
HG00290	hap1	HG00290#1#CM089985.1	q	10439
HG00290	hap1	HG00290#1#CM089986.1	p	7213
HG00290	hap1	HG00290#1#CM089986.1	q	6901
HG00290	hap1	HG00290#1#CM089987.1	p	7923
HG00290	hap1	HG00290#1#CM089987.1	q	9292
HG00290	hap1	HG00290#1#CM089988.1	p	2271
HG00290	hap1	HG00290#1#CM089988.1	q	9622
HG00290	hap1	HG00290#1#CM089989.1	p	12697
HG00290	hap1	HG00290#1#CM089989.1	q	8651
HG00290	hap1	HG00290#1#CM089990.1	p	7116
HG00290	hap1	HG00290#1#CM089990.1	q	12003
HG00290	hap1	HG00290#1#JBHIKK010000001.1	q	9237
HG00290	hap1	HG00290#1#JBHIKK010000003.1	p	8216
HG00290	hap1	HG00290#1#JBHIKK010000006.1	p	9086
HG00290	hap1	HG00290#1#JBHIKK010000008.1	q	10005
HG00290	hap1	HG00290#1#JBHIKK010000009.1	p	8280
HG00290	hap1	HG00290#1#JBHIKK010000011.1	p	9497
HG00290	hap1	HG00290#1#JBHIKK010000013.1	q	8576
HG00290	hap1	HG00290#1#JBHIKK010000015.1	q	1491
HG00290	hap1	HG00290#1#JBHIKK010000019.1	p	7560
HG00290	hap1	HG00290#1#JBHIKK010000030.1	q	9507
HG00290	hap1	HG00290#1#JBHIKK010000041.1	p	9316
HG00290	hap1	HG00290#1#JBHIKK010000048.1	q	7798
HG00290	hap1	HG00290#1#JBHIKK010000051.1	q	6942
HG00290	hap1	HG00290#1#JBHIKK010000053.1	p	1805
HG00290	hap1	HG00290#1#JBHIKK010000060.1	p	11855
HG00290	hap2	HG00290#2#CM090003.1	q	2706
HG00290	hap2	HG00290#2#CM090004.1	p	7341
HG00290	hap2	HG00290#2#CM090004.1	q	7924
HG00290	hap2	HG00290#2#CM090005.1	p	5963
HG00290	hap2	HG00290#2#CM090005.1	q	9147
HG00290	hap2	HG00290#2#CM090006.1	p	8372
HG00290	hap2	HG00290#2#CM090006.1	q	11180
HG00290	hap2	HG00290#2#CM090007.1	p	9427
HG00290	hap2	HG00290#2#CM090007.1	q	7621
HG00290	hap2	HG00290#2#CM090008.1	p	11149
HG00290	hap2	HG00290#2#CM090008.1	q	9221
HG00290	hap2	HG00290#2#CM090009.1	p	8148
HG00290	hap2	HG00290#2#CM090009.1	q	7912
HG00290	hap2	HG00290#2#CM090010.1	p	7970
HG00290	hap2	HG00290#2#CM090010.1	q	8197
HG00290	hap2	HG00290#2#CM090011.1	p	981
HG00290	hap2	HG00290#2#CM090011.1	q	5470
HG00290	hap2	HG00290#2#CM090012.1	p	6895
HG00290	hap2	HG00290#2#CM090012.1	q	6942
HG00290	hap2	HG00290#2#JBHIKL010000003.1	q	8050
HG00290	hap2	HG00290#2#JBHIKL010000004.1	q	9586
HG00290	hap2	HG00290#2#JBHIKL010000008.1	q	10762
HG00290	hap2	HG00290#2#JBHIKL010000009.1	q	10005
HG00290	hap2	HG00290#2#JBHIKL010000010.1	q	11230
HG00290	hap2	HG00290#2#JBHIKL010000013.1	q	6772
HG00290	hap2	HG00290#2#JBHIKL010000014.1	p	6564
HG00290	hap2	HG00290#2#JBHIKL010000025.1	q	6989
HG00290	hap2	HG00290#2#JBHIKL010000033.1	p	908
HG00290	hap2	HG00290#2#JBHIKL010000034.1	q	8441
HG00290	hap2	HG00290#2#JBHIKL010000035.1	q	7876
HG00290	hap2	HG00290#2#JBHIKL010000036.1	q	4893
HG00290	hap2	HG00290#2#JBHIKL010000037.1	p	6855
HG00290	hap2	HG00290#2#JBHIKL010000038.1	p	9086
HG00290	hap2	HG00290#2#JBHIKL010000040.1	p	12477
HG00290	hap2	HG00290#2#JBHIKL010000042.1	p	6875
HG00290	hap2	HG00290#2#JBHIKL010000044.1	p	1309
HG00320	hap1	HG00320#1#CM089948.1	p	7382
HG00320	hap1	HG00320#1#CM089948.1	q	2907
HG00320	hap1	HG00320#1#CM089949.1	p	4163
HG00320	hap1	HG00320#1#CM089949.1	q	2754
HG00320	hap1	HG00320#1#CM089950.1	p	7639
HG00320	hap1	HG00320#1#CM089950.1	q	7244
HG00320	hap1	HG00320#1#CM089951.1	p	7467
HG00320	hap1	HG00320#1#CM089951.1	q	7222
HG00320	hap1	HG00320#1#CM089952.1	p	10699
HG00320	hap1	HG00320#1#CM089952.1	q	8551
HG00320	hap1	HG00320#1#CM089953.1	p	5925
HG00320	hap1	HG00320#1#CM089953.1	q	7597
HG00320	hap1	HG00320#1#CM089954.1	p	8322
HG00320	hap1	HG00320#1#CM089954.1	q	3513
HG00320	hap1	HG00320#1#CM089955.1	p	8670
HG00320	hap1	HG00320#1#CM089955.1	q	5651
HG00320	hap1	HG00320#1#CM089956.1	p	10273
HG00320	hap1	HG00320#1#CM089956.1	q	9008
HG00320	hap1	HG00320#1#CM089957.1	p	6353
HG00320	hap1	HG00320#1#CM089957.1	q	1660
HG00320	hap1	HG00320#1#CM089958.1	p	12360
HG00320	hap1	HG00320#1#CM089958.1	q	6393
HG00320	hap1	HG00320#1#CM089959.1	p	9917
HG00320	hap1	HG00320#1#CM089959.1	q	8969
HG00320	hap1	HG00320#1#CM089960.1	p	5872
HG00320	hap1	HG00320#1#CM089960.1	q	7938
HG00320	hap1	HG00320#1#CM089961.1	p	7641
HG00320	hap1	HG00320#1#CM089961.1	q	7919
HG00320	hap1	HG00320#1#JBHIKI010000005.1	q	8054
HG00320	hap1	HG00320#1#JBHIKI010000007.1	p	7508
HG00320	hap1	HG00320#1#JBHIKI010000008.1	q	5515
HG00320	hap1	HG00320#1#JBHIKI010000012.1	q	6962
HG00320	hap1	HG00320#1#JBHIKI010000013.1	q	5083
HG00320	hap1	HG00320#1#JBHIKI010000014.1	p	1862
HG00320	hap1	HG00320#1#JBHIKI010000015.1	q	7720
HG00320	hap1	HG00320#1#JBHIKI010000016.1	p	4933
HG00320	hap1	HG00320#1#JBHIKI010000018.1	p	4138
HG00320	hap1	HG00320#1#JBHIKI010000022.1	p	2693
HG00320	hap1	HG00320#1#JBHIKI010000047.1	q	6760
HG00320	hap1	HG00320#1#JBHIKI010000050.1	p	3804
HG00320	hap1	HG00320#1#JBHIKI010000052.1	p	9971
HG00320	hap1	HG00320#1#JBHIKI010000055.1	q	4967
HG00320	hap1	HG00320#1#JBHIKI010000056.1	p	4405
HG00320	hap1	HG00320#1#JBHIKI010000059.1	p	4305
HG00320	hap1	HG00320#1#JBHIKI010000061.1	p	11043
HG00320	hap1	HG00320#1#JBHIKI010000066.1	p	6257
HG00320	hap1	HG00320#1#JBHIKI010000081.1	p	2456
HG00320	hap2	HG00320#2#CM089962.1	p	5490
HG00320	hap2	HG00320#2#CM089962.1	q	5388
HG00320	hap2	HG00320#2#CM089963.1	p	12057
HG00320	hap2	HG00320#2#CM089963.1	q	5662
HG00320	hap2	HG00320#2#CM089964.1	p	9272
HG00320	hap2	HG00320#2#CM089964.1	q	7826
HG00320	hap2	HG00320#2#CM089965.1	p	2921
HG00320	hap2	HG00320#2#CM089965.1	q	4069
HG00320	hap2	HG00320#2#CM089966.1	p	4253
HG00320	hap2	HG00320#2#CM089966.1	q	3840
HG00320	hap2	HG00320#2#CM089967.1	p	2299
HG00320	hap2	HG00320#2#CM089967.1	q	6297
HG00320	hap2	HG00320#2#CM089968.1	p	5251
HG00320	hap2	HG00320#2#CM089968.1	q	7167
HG00320	hap2	HG00320#2#CM089969.1	p	8930
HG00320	hap2	HG00320#2#CM089969.1	q	7348
HG00320	hap2	HG00320#2#CM089970.1	p	8178
HG00320	hap2	HG00320#2#CM089970.1	q	3949
HG00320	hap2	HG00320#2#CM089971.1	p	6693
HG00320	hap2	HG00320#2#CM089971.1	q	7557
HG00320	hap2	HG00320#2#CM089972.1	p	5479
HG00320	hap2	HG00320#2#CM089972.1	q	1678
HG00320	hap2	HG00320#2#CM089973.1	p	9338
HG00320	hap2	HG00320#2#CM089973.1	q	7174
HG00320	hap2	HG00320#2#CM089974.1	p	12360
HG00320	hap2	HG00320#2#CM089974.1	q	5383
HG00320	hap2	HG00320#2#CM089975.1	p	7003
HG00320	hap2	HG00320#2#CM089975.1	q	10902
HG00320	hap2	HG00320#2#CM089976.1	p	7692
HG00320	hap2	HG00320#2#CM089976.1	q	8143
HG00320	hap2	HG00320#2#CM089977.1	p	8835
HG00320	hap2	HG00320#2#CM089977.1	q	3748
HG00320	hap2	HG00320#2#JBHIKJ010000002.1	q	7311
HG00320	hap2	HG00320#2#JBHIKJ010000005.1	q	5574
HG00320	hap2	HG00320#2#JBHIKJ010000007.1	p	2811
HG00320	hap2	HG00320#2#JBHIKJ010000009.1	q	5490
HG00320	hap2	HG00320#2#JBHIKJ010000010.1	q	4487
HG00320	hap2	HG00320#2#JBHIKJ010000013.1	q	7519
HG00320	hap2	HG00320#2#JBHIKJ010000046.1	p	4989
HG00320	hap2	HG00320#2#JBHIKJ010000048.1	p	7394
HG00320	hap2	HG00320#2#JBHIKJ010000051.1	q	5473
HG00320	hap2	HG00320#2#JBHIKJ010000053.1	p	9365
HG00320	hap2	HG00320#2#JBHIKJ010000056.1	q	8517
HG00320	hap2	HG00320#2#JBHIKJ010000058.1	p	5510
HG00320	hap2	HG00320#2#JBHIKJ010000059.1	p	6712
HG00320	hap2	HG00320#2#JBHIKJ010000061.1	p	9005
HG00320	hap2	HG00320#2#JBHIKJ010000066.1	p	2494
HG00320	hap2	HG00320#2#JBHIKJ010000075.1	q	4316
HG00321	hap1	HG00321#1#CM089536.1	p	7193
HG00321	hap1	HG00321#1#CM089536.1	q	5971
HG00321	hap1	HG00321#1#CM089537.1	p	8619
HG00321	hap1	HG00321#1#CM089537.1	q	5432
HG00321	hap1	HG00321#1#CM089538.1	p	7436
HG00321	hap1	HG00321#1#CM089538.1	q	6747
HG00321	hap1	HG00321#1#CM089539.1	p	4974
HG00321	hap1	HG00321#1#CM089539.1	q	7704
HG00321	hap1	HG00321#1#CM089540.1	p	7015
HG00321	hap1	HG00321#1#CM089540.1	q	9609
HG00321	hap1	HG00321#1#CM089541.1	p	5861
HG00321	hap1	HG00321#1#CM089541.1	q	4841
HG00321	hap1	HG00321#1#CM089542.1	p	5831
HG00321	hap1	HG00321#1#CM089542.1	q	3151
HG00321	hap1	HG00321#1#CM089543.1	p	5760
HG00321	hap1	HG00321#1#CM089543.1	q	1837
HG00321	hap1	HG00321#1#CM089544.1	p	6101
HG00321	hap1	HG00321#1#CM089544.1	q	4778
HG00321	hap1	HG00321#1#CM089545.1	p	9716
HG00321	hap1	HG00321#1#CM089545.1	q	5812
HG00321	hap1	HG00321#1#CM089546.1	p	5718
HG00321	hap1	HG00321#1#CM089546.1	q	6122
HG00321	hap1	HG00321#1#CM089547.1	p	2774
HG00321	hap1	HG00321#1#CM089547.1	q	2054
HG00321	hap1	HG00321#1#CM089548.1	p	2670
HG00321	hap1	HG00321#1#CM089548.1	q	5304
HG00321	hap1	HG00321#1#CM089549.1	p	7846
HG00321	hap1	HG00321#1#CM089549.1	q	4715
HG00321	hap1	HG00321#1#CM089550.1	p	6246
HG00321	hap1	HG00321#1#CM089550.1	q	4110
HG00321	hap1	HG00321#1#CM089551.1	p	7117
HG00321	hap1	HG00321#1#CM089551.1	q	7488
HG00321	hap1	HG00321#1#CM089552.1	p	11411
HG00321	hap1	HG00321#1#CM089552.1	q	3663
HG00321	hap1	HG00321#1#JBHIIY010000002.1	q	4291
HG00321	hap1	HG00321#1#JBHIIY010000010.1	q	10408
HG00321	hap1	HG00321#1#JBHIIY010000013.1	p	6978
HG00321	hap1	HG00321#1#JBHIIY010000015.1	q	6871
HG00321	hap1	HG00321#1#JBHIIY010000018.1	q	5496
HG00321	hap1	HG00321#1#JBHIIY010000033.1	q	6051
HG00321	hap1	HG00321#1#JBHIIY010000056.1	q	4137
HG00321	hap1	HG00321#1#JBHIIY010000064.1	p	6924
HG00321	hap1	HG00321#1#JBHIIY010000065.1	p	6957
HG00321	hap1	HG00321#1#JBHIIY010000072.1	p	5373
HG00321	hap1	HG00321#1#JBHIIY010000074.1	p	3118
HG00321	hap2	HG00321#2#CM089567.1	p	10133
HG00321	hap2	HG00321#2#CM089567.1	q	5511
HG00321	hap2	HG00321#2#CM089568.1	p	8619
HG00321	hap2	HG00321#2#CM089568.1	q	5432
HG00321	hap2	HG00321#2#CM089569.1	p	5645
HG00321	hap2	HG00321#2#CM089569.1	q	4421
HG00321	hap2	HG00321#2#CM089570.1	p	5542
HG00321	hap2	HG00321#2#CM089570.1	q	4480
HG00321	hap2	HG00321#2#CM089571.1	p	4590
HG00321	hap2	HG00321#2#CM089571.1	q	9609
HG00321	hap2	HG00321#2#CM089572.1	p	4830
HG00321	hap2	HG00321#2#CM089572.1	q	6085
HG00321	hap2	HG00321#2#CM089573.1	p	8071
HG00321	hap2	HG00321#2#CM089573.1	q	7559
HG00321	hap2	HG00321#2#CM089574.1	p	4619
HG00321	hap2	HG00321#2#CM089574.1	q	1837
HG00321	hap2	HG00321#2#CM089575.1	p	5584
HG00321	hap2	HG00321#2#CM089575.1	q	8615
HG00321	hap2	HG00321#2#CM089576.1	p	5541
HG00321	hap2	HG00321#2#CM089576.1	q	7204
HG00321	hap2	HG00321#2#CM089577.1	p	7738
HG00321	hap2	HG00321#2#CM089577.1	q	7979
HG00321	hap2	HG00321#2#CM089578.1	p	2247
HG00321	hap2	HG00321#2#CM089578.1	q	3371
HG00321	hap2	HG00321#2#CM089579.1	p	5525
HG00321	hap2	HG00321#2#CM089579.1	q	6372
HG00321	hap2	HG00321#2#CM089580.1	p	5990
HG00321	hap2	HG00321#2#CM089580.1	q	3007
HG00321	hap2	HG00321#2#CM089581.1	p	6282
HG00321	hap2	HG00321#2#CM089581.1	q	6134
HG00321	hap2	HG00321#2#CM089582.1	p	3905
HG00321	hap2	HG00321#2#CM089582.1	q	4812
HG00321	hap2	HG00321#2#JBHIIZ010000005.1	q	5691
HG00321	hap2	HG00321#2#JBHIIZ010000010.1	q	7720
HG00321	hap2	HG00321#2#JBHIIZ010000012.1	q	8019
HG00321	hap2	HG00321#2#JBHIIZ010000015.1	q	7194
HG00321	hap2	HG00321#2#JBHIIZ010000016.1	q	6221
HG00321	hap2	HG00321#2#JBHIIZ010000037.1	q	6453
HG00321	hap2	HG00321#2#JBHIIZ010000038.1	p	7939
HG00321	hap2	HG00321#2#JBHIIZ010000040.1	p	3826
HG00321	hap2	HG00321#2#JBHIIZ010000042.1	p	3847
HG00321	hap2	HG00321#2#JBHIIZ010000044.1	q	3652
HG00321	hap2	HG00321#2#JBHIIZ010000045.1	p	6825
HG00321	hap2	HG00321#2#JBHIIZ010000046.1	p	8239
HG00321	hap2	HG00321#2#JBHIIZ010000051.1	p	11296
HG00321	hap2	HG00321#2#JBHIIZ010000053.1	p	2679
HG00323	hap1	HG00323#1#CM087303.1	p	3653
HG00323	hap1	HG00323#1#CM087303.1	q	10431
HG00323	hap1	HG00323#1#CM087304.1	p	10935
HG00323	hap1	HG00323#1#CM087304.1	q	8000
HG00323	hap1	HG00323#1#CM087305.1	p	10116
HG00323	hap1	HG00323#1#CM087305.1	q	8334
HG00323	hap1	HG00323#1#CM087306.1	p	7869
HG00323	hap1	HG00323#1#CM087306.1	q	9931
HG00323	hap1	HG00323#1#CM087307.1	p	8344
HG00323	hap1	HG00323#1#CM087307.1	q	3414
HG00323	hap1	HG00323#1#CM087308.1	p	6277
HG00323	hap1	HG00323#1#CM087308.1	q	11140
HG00323	hap1	HG00323#1#CM087309.1	p	11456
HG00323	hap1	HG00323#1#CM087309.1	q	10342
HG00323	hap1	HG00323#1#CM087310.1	p	5682
HG00323	hap1	HG00323#1#CM087310.1	q	5510
HG00323	hap1	HG00323#1#CM087311.1	p	8371
HG00323	hap1	HG00323#1#CM087311.1	q	12814
HG00323	hap1	HG00323#1#CM087312.1	p	8344
HG00323	hap1	HG00323#1#CM087312.1	q	3230
HG00323	hap1	HG00323#1#CM087313.1	p	5855
HG00323	hap1	HG00323#1#CM087313.1	q	8399
HG00323	hap1	HG00323#1#CM087314.1	p	5249
HG00323	hap1	HG00323#1#CM087314.1	q	9554
HG00323	hap1	HG00323#1#CM087315.1	p	5562
HG00323	hap1	HG00323#1#CM087315.1	q	4898
HG00323	hap1	HG00323#1#CM087316.1	p	9307
HG00323	hap1	HG00323#1#CM087316.1	q	4169
HG00323	hap1	HG00323#1#JBHDWM010000004.1	p	9948
HG00323	hap1	HG00323#1#JBHDWM010000005.1	q	8795
HG00323	hap1	HG00323#1#JBHDWM010000008.1	q	4734
HG00323	hap1	HG00323#1#JBHDWM010000010.1	q	5905
HG00323	hap1	HG00323#1#JBHDWM010000015.1	q	8130
HG00323	hap1	HG00323#1#JBHDWM010000017.1	p	6163
HG00323	hap1	HG00323#1#JBHDWM010000048.1	q	2023
HG00323	hap1	HG00323#1#JBHDWM010000050.1	p	3488
HG00323	hap1	HG00323#1#JBHDWM010000051.1	q	7719
HG00323	hap1	HG00323#1#JBHDWM010000052.1	p	10724
HG00323	hap1	HG00323#1#JBHDWM010000055.1	q	8107
HG00323	hap1	HG00323#1#JBHDWM010000059.1	p	11680
HG00323	hap1	HG00323#1#JBHDWM010000060.1	p	10295
HG00323	hap1	HG00323#1#JBHDWM010000062.1	p	11368
HG00323	hap1	HG00323#1#JBHDWM010000069.1	p	8107
HG00323	hap2	HG00323#2#CM087328.1	p	3653
HG00323	hap2	HG00323#2#CM087328.1	q	10447
HG00323	hap2	HG00323#2#CM087329.1	p	10935
HG00323	hap2	HG00323#2#CM087329.1	q	5443
HG00323	hap2	HG00323#2#CM087330.1	p	9201
HG00323	hap2	HG00323#2#CM087330.1	q	8244
HG00323	hap2	HG00323#2#CM087331.1	p	12294
HG00323	hap2	HG00323#2#CM087331.1	q	9931
HG00323	hap2	HG00323#2#CM087332.1	p	5513
HG00323	hap2	HG00323#2#CM087332.1	q	3414
HG00323	hap2	HG00323#2#CM087333.1	p	6764
HG00323	hap2	HG00323#2#CM087333.1	q	10205
HG00323	hap2	HG00323#2#CM087334.1	p	10089
HG00323	hap2	HG00323#2#CM087334.1	q	4000
HG00323	hap2	HG00323#2#CM087335.1	p	8226
HG00323	hap2	HG00323#2#CM087335.1	q	9196
HG00323	hap2	HG00323#2#CM087336.1	p	12028
HG00323	hap2	HG00323#2#CM087336.1	q	11351
HG00323	hap2	HG00323#2#CM087337.1	p	3835
HG00323	hap2	HG00323#2#CM087337.1	q	11767
HG00323	hap2	HG00323#2#CM087338.1	p	5309
HG00323	hap2	HG00323#2#CM087338.1	q	3675
HG00323	hap2	HG00323#2#CM087339.1	p	8980
HG00323	hap2	HG00323#2#CM087339.1	q	11203
HG00323	hap2	HG00323#2#CM087340.1	p	7890
HG00323	hap2	HG00323#2#CM087340.1	q	11512
HG00323	hap2	HG00323#2#CM087341.1	p	7975
HG00323	hap2	HG00323#2#CM087341.1	q	11796
HG00323	hap2	HG00323#2#CM087342.1	p	7897
HG00323	hap2	HG00323#2#CM087342.1	q	6080
HG00323	hap2	HG00323#2#JBHDWN010000001.1	q	4735
HG00323	hap2	HG00323#2#JBHDWN010000003.1	p	9234
HG00323	hap2	HG00323#2#JBHDWN010000009.1	q	4793
HG00323	hap2	HG00323#2#JBHDWN010000011.1	q	3804
HG00323	hap2	HG00323#2#JBHDWN010000012.1	q	5905
HG00323	hap2	HG00323#2#JBHDWN010000016.1	p	6780
HG00323	hap2	HG00323#2#JBHDWN010000035.1	q	2576
HG00323	hap2	HG00323#2#JBHDWN010000044.1	q	10474
HG00323	hap2	HG00323#2#JBHDWN010000045.1	p	10725
HG00323	hap2	HG00323#2#JBHDWN010000046.1	p	6717
HG00323	hap2	HG00323#2#JBHDWN010000047.1	q	6285
HG00323	hap2	HG00323#2#JBHDWN010000052.1	p	6063
HG00323	hap2	HG00323#2#JBHDWN010000071.1	p	5200
HG00323	hap2	HG00323#2#JBHDWN010000081.1	p	11563
HG00329	hap1	HG00329#1#CM094226.1	p	2582
HG00329	hap1	HG00329#1#CM094226.1	q	7475
HG00329	hap1	HG00329#1#CM094227.1	p	3924
HG00329	hap1	HG00329#1#CM094227.1	q	5115
HG00329	hap1	HG00329#1#CM094228.1	p	4873
HG00329	hap1	HG00329#1#CM094228.1	q	5751
HG00329	hap1	HG00329#1#CM094229.1	p	4751
HG00329	hap1	HG00329#1#CM094229.1	q	5312
HG00329	hap1	HG00329#1#CM094230.1	p	4363
HG00329	hap1	HG00329#1#CM094230.1	q	4070
HG00329	hap1	HG00329#1#CM094231.1	p	9718
HG00329	hap1	HG00329#1#CM094231.1	q	8060
HG00329	hap1	HG00329#1#CM094232.1	p	5360
HG00329	hap1	HG00329#1#CM094232.1	q	9474
HG00329	hap1	HG00329#1#CM094233.1	p	2006
HG00329	hap1	HG00329#1#CM094233.1	q	5683
HG00329	hap1	HG00329#1#CM094234.1	p	5703
HG00329	hap1	HG00329#1#CM094234.1	q	4017
HG00329	hap1	HG00329#1#CM094235.1	p	5126
HG00329	hap1	HG00329#1#CM094235.1	q	2584
HG00329	hap1	HG00329#1#CM094236.1	p	5240
HG00329	hap1	HG00329#1#CM094236.1	q	5263
HG00329	hap1	HG00329#1#CM094237.1	p	8336
HG00329	hap1	HG00329#1#CM094237.1	q	3835
HG00329	hap1	HG00329#1#CM094238.1	p	6878
HG00329	hap1	HG00329#1#CM094238.1	q	10334
HG00329	hap1	HG00329#1#JBIRDP010000002.1	p	5067
HG00329	hap1	HG00329#1#JBIRDP010000005.1	q	3442
HG00329	hap1	HG00329#1#JBIRDP010000006.1	q	2674
HG00329	hap1	HG00329#1#JBIRDP010000007.1	q	5155
HG00329	hap1	HG00329#1#JBIRDP010000009.1	p	4663
HG00329	hap1	HG00329#1#JBIRDP010000010.1	p	7648
HG00329	hap1	HG00329#1#JBIRDP010000011.1	q	7339
HG00329	hap1	HG00329#1#JBIRDP010000013.1	p	9206
HG00329	hap1	HG00329#1#JBIRDP010000016.1	q	5541
HG00329	hap1	HG00329#1#JBIRDP010000019.1	q	3555
HG00329	hap1	HG00329#1#JBIRDP010000037.1	q	4661
HG00329	hap1	HG00329#1#JBIRDP010000038.1	p	9536
HG00329	hap1	HG00329#1#JBIRDP010000044.1	p	4987
HG00329	hap1	HG00329#1#JBIRDP010000046.1	p	4778
HG00329	hap1	HG00329#1#JBIRDP010000051.1	p	4627
HG00329	hap1	HG00329#1#JBIRDP010000052.1	q	4828
HG00329	hap1	HG00329#1#JBIRDP010000053.1	p	4785
HG00329	hap1	HG00329#1#JBIRDP010000063.1	q	8101
HG00329	hap2	HG00329#2#CM094239.1	p	3811
HG00329	hap2	HG00329#2#CM094239.1	q	4687
HG00329	hap2	HG00329#2#CM094240.1	p	4162
HG00329	hap2	HG00329#2#CM094240.1	q	5829
HG00329	hap2	HG00329#2#CM094241.1	p	5406
HG00329	hap2	HG00329#2#CM094241.1	q	5896
HG00329	hap2	HG00329#2#CM094242.1	p	4601
HG00329	hap2	HG00329#2#CM094242.1	q	7935
HG00329	hap2	HG00329#2#CM094243.1	p	4506
HG00329	hap2	HG00329#2#CM094243.1	q	5455
HG00329	hap2	HG00329#2#CM094244.1	p	7198
HG00329	hap2	HG00329#2#CM094244.1	q	4745
HG00329	hap2	HG00329#2#CM094245.1	p	4768
HG00329	hap2	HG00329#2#CM094245.1	q	2669
HG00329	hap2	HG00329#2#CM094246.1	p	5299
HG00329	hap2	HG00329#2#CM094246.1	q	5376
HG00329	hap2	HG00329#2#CM094247.1	p	8207
HG00329	hap2	HG00329#2#CM094247.1	q	6196
HG00329	hap2	HG00329#2#CM094248.1	p	10627
HG00329	hap2	HG00329#2#CM094248.1	q	4466
HG00329	hap2	HG00329#2#JBIRDQ010000001.1	p	14996
HG00329	hap2	HG00329#2#JBIRDQ010000002.1	q	6630
HG00329	hap2	HG00329#2#JBIRDQ010000003.1	q	2679
HG00329	hap2	HG00329#2#JBIRDQ010000005.1	p	7880
HG00329	hap2	HG00329#2#JBIRDQ010000006.1	p	3924
HG00329	hap2	HG00329#2#JBIRDQ010000009.1	p	5299
HG00329	hap2	HG00329#2#JBIRDQ010000010.1	q	8907
HG00329	hap2	HG00329#2#JBIRDQ010000014.1	p	4497
HG00329	hap2	HG00329#2#JBIRDQ010000015.1	p	2206
HG00329	hap2	HG00329#2#JBIRDQ010000017.1	q	10585
HG00329	hap2	HG00329#2#JBIRDQ010000019.1	q	6204
HG00329	hap2	HG00329#2#JBIRDQ010000030.1	q	1147
HG00329	hap2	HG00329#2#JBIRDQ010000031.1	q	3387
HG00329	hap2	HG00329#2#JBIRDQ010000036.1	q	7467
HG00329	hap2	HG00329#2#JBIRDQ010000042.1	q	4071
HG00329	hap2	HG00329#2#JBIRDQ010000045.1	q	3546
HG00329	hap2	HG00329#2#JBIRDQ010000047.1	q	5783
HG00329	hap2	HG00329#2#JBIRDQ010000049.1	p	5397
HG00329	hap2	HG00329#2#JBIRDQ010000050.1	q	4163
HG00329	hap2	HG00329#2#JBIRDQ010000051.1	p	10358
HG00329	hap2	HG00329#2#JBIRDQ010000052.1	p	4291
HG00329	hap2	HG00329#2#JBIRDQ010000053.1	q	6007
HG00329	hap2	HG00329#2#JBIRDQ010000056.1	p	7713
HG00329	hap2	HG00329#2#JBIRDQ010000057.1	q	5870
HG00329	hap2	HG00329#2#JBIRDQ010000058.1	p	6104
HG00329	hap2	HG00329#2#JBIRDQ010000059.1	p	3178
HG00329	hap2	HG00329#2#JBIRDQ010000060.1	p	9005
HG00329	hap2	HG00329#2#JBIRDQ010000062.1	p	5013
HG00329	hap2	HG00329#2#JBIRDQ010000073.1	p	7700
HG00329	hap2	HG00329#2#JBIRDQ010000075.1	p	6385
HG00344	hap1	HG00344#1#CM094501.1	p	9190
HG00344	hap1	HG00344#1#CM094501.1	q	1329
HG00344	hap1	HG00344#1#CM094502.1	p	3186
HG00344	hap1	HG00344#1#CM094502.1	q	4058
HG00344	hap1	HG00344#1#CM094503.1	p	6627
HG00344	hap1	HG00344#1#CM094503.1	q	7600
HG00344	hap1	HG00344#1#CM094504.1	p	7473
HG00344	hap1	HG00344#1#CM094504.1	q	6794
HG00344	hap1	HG00344#1#CM094505.1	p	6314
HG00344	hap1	HG00344#1#CM094505.1	q	3009
HG00344	hap1	HG00344#1#CM094506.1	p	7718
HG00344	hap1	HG00344#1#CM094506.1	q	6414
HG00344	hap1	HG00344#1#CM094507.1	p	3868
HG00344	hap1	HG00344#1#CM094507.1	q	2195
HG00344	hap1	HG00344#1#CM094508.1	p	6750
HG00344	hap1	HG00344#1#CM094508.1	q	4410
HG00344	hap1	HG00344#1#CM094509.1	p	12192
HG00344	hap1	HG00344#1#CM094509.1	q	8090
HG00344	hap1	HG00344#1#CM094510.1	p	4477
HG00344	hap1	HG00344#1#CM094510.1	q	4883
HG00344	hap1	HG00344#1#CM094511.1	p	13157
HG00344	hap1	HG00344#1#CM094511.1	q	6081
HG00344	hap1	HG00344#1#JBIREN010000002.1	p	3496
HG00344	hap1	HG00344#1#JBIREN010000003.1	q	8808
HG00344	hap1	HG00344#1#JBIREN010000004.1	q	5002
HG00344	hap1	HG00344#1#JBIREN010000005.1	p	11445
HG00344	hap1	HG00344#1#JBIREN010000009.1	q	10262
HG00344	hap1	HG00344#1#JBIREN010000010.1	q	7836
HG00344	hap1	HG00344#1#JBIREN010000012.1	q	2589
HG00344	hap1	HG00344#1#JBIREN010000013.1	q	3904
HG00344	hap1	HG00344#1#JBIREN010000014.1	p	5436
HG00344	hap1	HG00344#1#JBIREN010000015.1	p	3048
HG00344	hap1	HG00344#1#JBIREN010000016.1	q	2676
HG00344	hap1	HG00344#1#JBIREN010000018.1	p	3498
HG00344	hap1	HG00344#1#JBIREN010000027.1	q	6308
HG00344	hap1	HG00344#1#JBIREN010000045.1	p	11318
HG00344	hap1	HG00344#1#JBIREN010000048.1	p	3378
HG00344	hap1	HG00344#1#JBIREN010000052.1	q	6811
HG00344	hap1	HG00344#1#JBIREN010000053.1	p	6971
HG00344	hap1	HG00344#1#JBIREN010000055.1	p	6975
HG00344	hap1	HG00344#1#JBIREN010000056.1	p	4075
HG00344	hap1	HG00344#1#JBIREN010000057.1	p	5699
HG00344	hap1	HG00344#1#JBIREN010000059.1	p	4787
HG00344	hap1	HG00344#1#JBIREN010000061.1	p	5416
HG00344	hap2	HG00344#2#CM094512.1	p	4464
HG00344	hap2	HG00344#2#CM094512.1	q	4646
HG00344	hap2	HG00344#2#CM094513.1	p	6407
HG00344	hap2	HG00344#2#CM094513.1	q	4058
HG00344	hap2	HG00344#2#CM094514.1	p	12795
HG00344	hap2	HG00344#2#CM094514.1	q	1814
HG00344	hap2	HG00344#2#CM094515.1	p	4737
HG00344	hap2	HG00344#2#CM094515.1	q	4864
HG00344	hap2	HG00344#2#CM094516.1	p	5410
HG00344	hap2	HG00344#2#CM094516.1	q	7987
HG00344	hap2	HG00344#2#CM094517.1	p	760
HG00344	hap2	HG00344#2#CM094517.1	q	2522
HG00344	hap2	HG00344#2#CM094518.1	p	6824
HG00344	hap2	HG00344#2#CM094518.1	q	9701
HG00344	hap2	HG00344#2#CM094519.1	p	6243
HG00344	hap2	HG00344#2#CM094519.1	q	12742
HG00344	hap2	HG00344#2#CM094520.1	p	4844
HG00344	hap2	HG00344#2#CM094520.1	q	7327
HG00344	hap2	HG00344#2#CM094521.1	p	4715
HG00344	hap2	HG00344#2#CM094521.1	q	2879
HG00344	hap2	HG00344#2#CM094522.1	p	8487
HG00344	hap2	HG00344#2#CM094522.1	q	4081
HG00344	hap2	HG00344#2#JBIREO010000004.1	q	3443
HG00344	hap2	HG00344#2#JBIREO010000006.1	p	4758
HG00344	hap2	HG00344#2#JBIREO010000008.1	q	6836
HG00344	hap2	HG00344#2#JBIREO010000009.1	q	6402
HG00344	hap2	HG00344#2#JBIREO010000011.1	p	5625
HG00344	hap2	HG00344#2#JBIREO010000034.1	q	10017
HG00344	hap2	HG00344#2#JBIREO010000035.1	p	4403
HG00344	hap2	HG00344#2#JBIREO010000038.1	p	4264
HG00344	hap2	HG00344#2#JBIREO010000039.1	q	4358
HG00344	hap2	HG00344#2#JBIREO010000043.1	q	11842
HG00344	hap2	HG00344#2#JBIREO010000044.1	q	3884
HG00344	hap2	HG00344#2#JBIREO010000046.1	p	10955
HG00344	hap2	HG00344#2#JBIREO010000047.1	q	4291
HG00344	hap2	HG00344#2#JBIREO010000050.1	p	4215
HG00344	hap2	HG00344#2#JBIREO010000051.1	p	4075
HG00350	hap1	HG00350#1#CM094469.1	p	3951
HG00350	hap1	HG00350#1#CM094469.1	q	9758
HG00350	hap1	HG00350#1#CM094470.1	p	2940
HG00350	hap1	HG00350#1#CM094470.1	q	2424
HG00350	hap1	HG00350#1#CM094471.1	p	4313
HG00350	hap1	HG00350#1#CM094471.1	q	7319
HG00350	hap1	HG00350#1#CM094472.1	p	4709
HG00350	hap1	HG00350#1#CM094472.1	q	10710
HG00350	hap1	HG00350#1#CM094473.1	p	10257
HG00350	hap1	HG00350#1#CM094473.1	q	3216
HG00350	hap1	HG00350#1#CM094474.1	p	3832
HG00350	hap1	HG00350#1#CM094474.1	q	6114
HG00350	hap1	HG00350#1#CM094475.1	p	13824
HG00350	hap1	HG00350#1#CM094475.1	q	6575
HG00350	hap1	HG00350#1#CM094476.1	p	2933
HG00350	hap1	HG00350#1#CM094476.1	q	4352
HG00350	hap1	HG00350#1#CM094477.1	p	4317
HG00350	hap1	HG00350#1#CM094477.1	q	5891
HG00350	hap1	HG00350#1#CM094478.1	p	6415
HG00350	hap1	HG00350#1#CM094478.1	q	6979
HG00350	hap1	HG00350#1#CM094479.1	p	4889
HG00350	hap1	HG00350#1#CM094479.1	q	6903
HG00350	hap1	HG00350#1#CM094480.1	p	3977
HG00350	hap1	HG00350#1#CM094480.1	q	7287
HG00350	hap1	HG00350#1#JBIREL010000002.1	q	5649
HG00350	hap1	HG00350#1#JBIREL010000003.1	q	4986
HG00350	hap1	HG00350#1#JBIREL010000009.1	p	13420
HG00350	hap1	HG00350#1#JBIREL010000010.1	q	5091
HG00350	hap1	HG00350#1#JBIREL010000012.1	p	10228
HG00350	hap1	HG00350#1#JBIREL010000013.1	q	4247
HG00350	hap1	HG00350#1#JBIREL010000014.1	q	4564
HG00350	hap1	HG00350#1#JBIREL010000015.1	q	2036
HG00350	hap1	HG00350#1#JBIREL010000016.1	p	5354
HG00350	hap1	HG00350#1#JBIREL010000020.1	q	5847
HG00350	hap1	HG00350#1#JBIREL010000021.1	p	3665
HG00350	hap1	HG00350#1#JBIREL010000051.1	p	5069
HG00350	hap1	HG00350#1#JBIREL010000054.1	p	5206
HG00350	hap1	HG00350#1#JBIREL010000055.1	q	6849
HG00350	hap1	HG00350#1#JBIREL010000057.1	q	6285
HG00350	hap1	HG00350#1#JBIREL010000060.1	p	2825
HG00350	hap1	HG00350#1#JBIREL010000061.1	p	7109
HG00350	hap1	HG00350#1#JBIREL010000062.1	p	5395
HG00350	hap1	HG00350#1#JBIREL010000064.1	p	1900
HG00350	hap2	HG00350#2#CM094489.1	p	5485
HG00350	hap2	HG00350#2#CM094489.1	q	893
HG00350	hap2	HG00350#2#CM094490.1	p	4811
HG00350	hap2	HG00350#2#CM094490.1	q	10799
HG00350	hap2	HG00350#2#CM094491.1	p	6950
HG00350	hap2	HG00350#2#CM094491.1	q	3079
HG00350	hap2	HG00350#2#CM094492.1	p	5370
HG00350	hap2	HG00350#2#CM094492.1	q	3215
HG00350	hap2	HG00350#2#CM094493.1	p	4281
HG00350	hap2	HG00350#2#CM094493.1	q	5459
HG00350	hap2	HG00350#2#CM094494.1	p	6515
HG00350	hap2	HG00350#2#CM094494.1	q	2744
HG00350	hap2	HG00350#2#CM094495.1	p	6044
HG00350	hap2	HG00350#2#CM094495.1	q	6234
HG00350	hap2	HG00350#2#CM094496.1	p	4317
HG00350	hap2	HG00350#2#CM094496.1	q	3714
HG00350	hap2	HG00350#2#CM094497.1	p	9732
HG00350	hap2	HG00350#2#CM094497.1	q	3391
HG00350	hap2	HG00350#2#CM094498.1	p	3504
HG00350	hap2	HG00350#2#CM094498.1	q	4759
HG00350	hap2	HG00350#2#CM094499.1	p	2223
HG00350	hap2	HG00350#2#CM094499.1	q	8622
HG00350	hap2	HG00350#2#CM094500.1	p	4709
HG00350	hap2	HG00350#2#CM094500.1	q	6215
HG00350	hap2	HG00350#2#JBIREM010000001.1	q	3758
HG00350	hap2	HG00350#2#JBIREM010000002.1	q	4249
HG00350	hap2	HG00350#2#JBIREM010000005.1	q	5109
HG00350	hap2	HG00350#2#JBIREM010000008.1	q	4985
HG00350	hap2	HG00350#2#JBIREM010000009.1	q	3152
HG00350	hap2	HG00350#2#JBIREM010000010.1	q	4789
HG00350	hap2	HG00350#2#JBIREM010000011.1	q	2538
HG00350	hap2	HG00350#2#JBIREM010000012.1	q	3575
HG00350	hap2	HG00350#2#JBIREM010000013.1	p	10328
HG00350	hap2	HG00350#2#JBIREM010000014.1	p	14332
HG00350	hap2	HG00350#2#JBIREM010000027.1	q	7332
HG00350	hap2	HG00350#2#JBIREM010000034.1	p	6790
HG00350	hap2	HG00350#2#JBIREM010000035.1	q	2036
HG00350	hap2	HG00350#2#JBIREM010000038.1	q	5649
HG00350	hap2	HG00350#2#JBIREM010000039.1	q	4292
HG00350	hap2	HG00350#2#JBIREM010000043.1	p	5457
HG00350	hap2	HG00350#2#JBIREM010000044.1	p	6096
HG00350	hap2	HG00350#2#JBIREM010000045.1	p	5231
HG00350	hap2	HG00350#2#JBIREM010000046.1	p	3479
HG00350	hap2	HG00350#2#JBIREM010000047.1	p	7891
HG00350	hap2	HG00350#2#JBIREM010000048.1	p	3182
HG00350	hap2	HG00350#2#JBIREM010000049.1	p	3995
HG00350	hap2	HG00350#2#JBIREM010000052.1	p	2390
HG00408	hap1	HG00408#1#CM085953.1	p	12702
HG00408	hap1	HG00408#1#CM085953.1	q	17903
HG00408	hap1	HG00408#1#CM085954.1	p	12497
HG00408	hap1	HG00408#1#CM085954.1	q	9922
HG00408	hap1	HG00408#1#CM085955.1	p	10377
HG00408	hap1	HG00408#1#CM085955.1	q	8453
HG00408	hap1	HG00408#1#CM085956.1	p	13940
HG00408	hap1	HG00408#1#CM085956.1	q	9462
HG00408	hap1	HG00408#1#CM085957.1	p	7248
HG00408	hap1	HG00408#1#CM085957.1	q	10335
HG00408	hap1	HG00408#1#CM085958.1	p	6329
HG00408	hap1	HG00408#1#CM085958.1	q	11365
HG00408	hap1	HG00408#1#CM085959.1	p	9608
HG00408	hap1	HG00408#1#CM085959.1	q	6118
HG00408	hap1	HG00408#1#CM085960.1	p	12939
HG00408	hap1	HG00408#1#CM085960.1	q	11456
HG00408	hap1	HG00408#1#CM085961.1	p	8299
HG00408	hap1	HG00408#1#CM085961.1	q	14896
HG00408	hap1	HG00408#1#CM085962.1	p	13016
HG00408	hap1	HG00408#1#CM085962.1	q	11656
HG00408	hap1	HG00408#1#CM085963.1	p	12014
HG00408	hap1	HG00408#1#CM085963.1	q	13584
HG00408	hap1	HG00408#1#CM085964.1	p	15061
HG00408	hap1	HG00408#1#CM085964.1	q	7870
HG00408	hap1	HG00408#1#JBHDVK010000001.1	q	13673
HG00408	hap1	HG00408#1#JBHDVK010000002.1	p	15788
HG00408	hap1	HG00408#1#JBHDVK010000007.1	q	10309
HG00408	hap1	HG00408#1#JBHDVK010000008.1	q	9793
HG00408	hap1	HG00408#1#JBHDVK010000009.1	p	14889
HG00408	hap1	HG00408#1#JBHDVK010000011.1	q	13471
HG00408	hap1	HG00408#1#JBHDVK010000012.1	q	9449
HG00408	hap1	HG00408#1#JBHDVK010000014.1	q	7657
HG00408	hap1	HG00408#1#JBHDVK010000018.1	q	13229
HG00408	hap1	HG00408#1#JBHDVK010000023.1	q	15005
HG00408	hap1	HG00408#1#JBHDVK010000057.1	p	13016
HG00408	hap1	HG00408#1#JBHDVK010000058.1	p	13690
HG00408	hap1	HG00408#1#JBHDVK010000060.1	p	13157
HG00408	hap1	HG00408#1#JBHDVK010000063.1	p	12735
HG00408	hap1	HG00408#1#JBHDVK010000067.1	q	8539
HG00408	hap1	HG00408#1#JBHDVK010000071.1	p	10706
HG00408	hap1	HG00408#1#JBHDVK010000075.1	p	11384
HG00408	hap1	HG00408#1#JBHDVK010000087.1	q	12688
HG00408	hap2	HG00408#2#CM085965.1	p	10798
HG00408	hap2	HG00408#2#CM085965.1	q	10605
HG00408	hap2	HG00408#2#CM085966.1	p	9684
HG00408	hap2	HG00408#2#CM085967.1	p	3914
HG00408	hap2	HG00408#2#CM085967.1	q	12582
HG00408	hap2	HG00408#2#CM085968.1	p	10377
HG00408	hap2	HG00408#2#CM085968.1	q	10052
HG00408	hap2	HG00408#2#CM085969.1	p	11300
HG00408	hap2	HG00408#2#CM085969.1	q	10863
HG00408	hap2	HG00408#2#CM085970.1	p	13132
HG00408	hap2	HG00408#2#CM085970.1	q	9230
HG00408	hap2	HG00408#2#CM085971.1	p	10290
HG00408	hap2	HG00408#2#CM085971.1	q	12797
HG00408	hap2	HG00408#2#CM085972.1	p	7874
HG00408	hap2	HG00408#2#CM085972.1	q	9796
HG00408	hap2	HG00408#2#CM085973.1	p	9765
HG00408	hap2	HG00408#2#CM085973.1	q	13407
HG00408	hap2	HG00408#2#CM085974.1	p	11196
HG00408	hap2	HG00408#2#CM085974.1	q	8495
HG00408	hap2	HG00408#2#CM085975.1	p	13555
HG00408	hap2	HG00408#2#CM085975.1	q	13111
HG00408	hap2	HG00408#2#CM085976.1	p	8615
HG00408	hap2	HG00408#2#CM085976.1	q	13112
HG00408	hap2	HG00408#2#CM085977.1	p	11431
HG00408	hap2	HG00408#2#CM085977.1	q	4260
HG00408	hap2	HG00408#2#JBHDVL010000003.1	p	7423
HG00408	hap2	HG00408#2#JBHDVL010000004.1	q	12309
HG00408	hap2	HG00408#2#JBHDVL010000006.1	q	15208
HG00408	hap2	HG00408#2#JBHDVL010000008.1	q	9861
HG00408	hap2	HG00408#2#JBHDVL010000013.1	q	14409
HG00408	hap2	HG00408#2#JBHDVL010000014.1	q	11612
HG00408	hap2	HG00408#2#JBHDVL010000015.1	p	14029
HG00408	hap2	HG00408#2#JBHDVL010000016.1	q	7593
HG00408	hap2	HG00408#2#JBHDVL010000020.1	p	11306
HG00408	hap2	HG00408#2#JBHDVL010000033.1	q	13029
HG00408	hap2	HG00408#2#JBHDVL010000038.1	q	7657
HG00408	hap2	HG00408#2#JBHDVL010000040.1	q	11967
HG00408	hap2	HG00408#2#JBHDVL010000042.1	p	3914
HG00408	hap2	HG00408#2#JBHDVL010000044.1	p	12230
HG00408	hap2	HG00408#2#JBHDVL010000047.1	p	3299
HG00408	hap2	HG00408#2#JBHDVL010000050.1	p	12123
HG00408	hap2	HG00408#2#JBHDVL010000051.1	p	4623
HG00408	hap2	HG00408#2#JBHDVL010000052.1	p	4485
HG00408	hap2	HG00408#2#JBHDVL010000055.1	q	15005
HG00408	hap2	HG00408#2#JBHDVL010000056.1	p	1423
HG00408	hap2	HG00408#2#JBHDVL010000060.1	p	12903
HG00423	hap1	HG00423#1#CM089397.1	p	11478
HG00423	hap1	HG00423#1#CM089397.1	q	11363
HG00423	hap1	HG00423#1#CM089398.1	p	12618
HG00423	hap1	HG00423#1#CM089398.1	q	7946
HG00423	hap1	HG00423#1#CM089399.1	p	4026
HG00423	hap1	HG00423#1#CM089399.1	q	14591
HG00423	hap1	HG00423#1#CM089400.1	p	8711
HG00423	hap1	HG00423#1#CM089400.1	q	11260
HG00423	hap1	HG00423#1#CM089401.1	p	6702
HG00423	hap1	HG00423#1#CM089401.1	q	12578
HG00423	hap1	HG00423#1#CM089402.1	p	10351
HG00423	hap1	HG00423#1#CM089402.1	q	11100
HG00423	hap1	HG00423#1#CM089403.1	p	10503
HG00423	hap1	HG00423#1#CM089403.1	q	12651
HG00423	hap1	HG00423#1#CM089404.1	p	9627
HG00423	hap1	HG00423#1#CM089404.1	q	14376
HG00423	hap1	HG00423#1#CM089405.1	p	12936
HG00423	hap1	HG00423#1#CM089405.1	q	13689
HG00423	hap1	HG00423#1#CM089406.1	p	7284
HG00423	hap1	HG00423#1#CM089406.1	q	17591
HG00423	hap1	HG00423#1#CM089407.1	p	13872
HG00423	hap1	HG00423#1#CM089407.1	q	9170
HG00423	hap1	HG00423#1#CM089408.1	p	13771
HG00423	hap1	HG00423#1#CM089408.1	q	3320
HG00423	hap1	HG00423#1#CM089409.1	p	15003
HG00423	hap1	HG00423#1#CM089409.1	q	16655
HG00423	hap1	HG00423#1#CM089410.1	p	8641
HG00423	hap1	HG00423#1#CM089410.1	q	8716
HG00423	hap1	HG00423#1#CM089411.1	p	5131
HG00423	hap1	HG00423#1#CM089411.1	q	10465
HG00423	hap1	HG00423#1#CM089412.1	p	10981
HG00423	hap1	HG00423#1#CM089412.1	q	6010
HG00423	hap1	HG00423#1#JBHIIO010000005.1	q	14308
HG00423	hap1	HG00423#1#JBHIIO010000009.1	q	12003
HG00423	hap1	HG00423#1#JBHIIO010000010.1	q	11565
HG00423	hap1	HG00423#1#JBHIIO010000011.1	p	9157
HG00423	hap1	HG00423#1#JBHIIO010000012.1	p	2417
HG00423	hap1	HG00423#1#JBHIIO010000014.1	q	3029
HG00423	hap1	HG00423#1#JBHIIO010000016.1	p	7843
HG00423	hap1	HG00423#1#JBHIIO010000029.1	q	8687
HG00423	hap1	HG00423#1#JBHIIO010000043.1	q	9698
HG00423	hap1	HG00423#1#JBHIIO010000047.1	p	9041
HG00423	hap1	HG00423#1#JBHIIO010000048.1	p	13914
HG00423	hap1	HG00423#1#JBHIIO010000050.1	q	9107
HG00423	hap1	HG00423#1#JBHIIO010000053.1	p	14199
HG00423	hap1	HG00423#1#JBHIIO010000055.1	q	8337
HG00423	hap1	HG00423#1#JBHIIO010000056.1	p	13556
HG00423	hap2	HG00423#2#CM089413.1	p	16230
HG00423	hap2	HG00423#2#CM089413.1	q	14193
HG00423	hap2	HG00423#2#CM089414.1	p	13654
HG00423	hap2	HG00423#2#CM089414.1	q	6039
HG00423	hap2	HG00423#2#CM089415.1	p	8002
HG00423	hap2	HG00423#2#CM089415.1	q	14591
HG00423	hap2	HG00423#2#CM089416.1	p	8077
HG00423	hap2	HG00423#2#CM089416.1	q	12209
HG00423	hap2	HG00423#2#CM089417.1	p	10438
HG00423	hap2	HG00423#2#CM089417.1	q	9159
HG00423	hap2	HG00423#2#CM089418.1	p	7865
HG00423	hap2	HG00423#2#CM089418.1	q	6928
HG00423	hap2	HG00423#2#CM089419.1	p	12861
HG00423	hap2	HG00423#2#CM089419.1	q	11522
HG00423	hap2	HG00423#2#CM089420.1	p	9893
HG00423	hap2	HG00423#2#CM089420.1	q	8502
HG00423	hap2	HG00423#2#CM089421.1	p	4684
HG00423	hap2	HG00423#2#CM089421.1	q	17976
HG00423	hap2	HG00423#2#CM089422.1	p	10628
HG00423	hap2	HG00423#2#CM089422.1	q	11357
HG00423	hap2	HG00423#2#CM089423.1	p	12484
HG00423	hap2	HG00423#2#CM089423.1	q	14616
HG00423	hap2	HG00423#2#CM089424.1	p	5447
HG00423	hap2	HG00423#2#CM089424.1	q	8716
HG00423	hap2	HG00423#2#CM089425.1	p	5643
HG00423	hap2	HG00423#2#CM089425.1	q	10126
HG00423	hap2	HG00423#2#CM089426.1	p	14367
HG00423	hap2	HG00423#2#CM089426.1	q	6665
HG00423	hap2	HG00423#2#JBHIIP010000010.1	q	11461
HG00423	hap2	HG00423#2#JBHIIP010000011.1	q	10832
HG00423	hap2	HG00423#2#JBHIIP010000012.1	p	11204
HG00423	hap2	HG00423#2#JBHIIP010000016.1	q	9164
HG00423	hap2	HG00423#2#JBHIIP010000017.1	q	15787
HG00423	hap2	HG00423#2#JBHIIP010000018.1	q	13149
HG00423	hap2	HG00423#2#JBHIIP010000019.1	p	9388
HG00423	hap2	HG00423#2#JBHIIP010000020.1	q	11376
HG00423	hap2	HG00423#2#JBHIIP010000027.1	p	8337
HG00423	hap2	HG00423#2#JBHIIP010000046.1	p	11081
HG00423	hap2	HG00423#2#JBHIIP010000048.1	q	16052
HG00423	hap2	HG00423#2#JBHIIP010000049.1	p	11372
HG00423	hap2	HG00423#2#JBHIIP010000050.1	q	7622
HG00423	hap2	HG00423#2#JBHIIP010000051.1	q	13221
HG00423	hap2	HG00423#2#JBHIIP010000052.1	p	9793
HG00423	hap2	HG00423#2#JBHIIP010000054.1	p	5712
HG00423	hap2	HG00423#2#JBHIIP010000066.1	p	6025
HG00423	hap2	HG00423#2#JBHIIP010000073.1	p	11453
HG00438	hap1	HG00438#1#CM089167.1	p	12733
HG00438	hap1	HG00438#1#CM089167.1	q	10783
HG00438	hap1	HG00438#1#CM089168.1	p	17553
HG00438	hap1	HG00438#1#CM089168.1	q	7864
HG00438	hap1	HG00438#1#CM089169.1	p	8267
HG00438	hap1	HG00438#1#CM089169.1	q	13768
HG00438	hap1	HG00438#1#CM089170.1	p	5496
HG00438	hap1	HG00438#1#CM089170.1	q	14042
HG00438	hap1	HG00438#1#CM089171.1	p	13529
HG00438	hap1	HG00438#1#CM089171.1	q	9252
HG00438	hap1	HG00438#1#CM089172.1	p	9636
HG00438	hap1	HG00438#1#CM089172.1	q	11706
HG00438	hap1	HG00438#1#CM089173.1	p	11088
HG00438	hap1	HG00438#1#CM089173.1	q	12610
HG00438	hap1	HG00438#1#CM089174.1	p	10577
HG00438	hap1	HG00438#1#CM089174.1	q	11526
HG00438	hap1	HG00438#1#CM089175.1	p	9776
HG00438	hap1	HG00438#1#CM089175.1	q	8765
HG00438	hap1	HG00438#1#CM089176.1	p	9857
HG00438	hap1	HG00438#1#CM089176.1	q	9586
HG00438	hap1	HG00438#1#CM089177.1	p	16903
HG00438	hap1	HG00438#1#CM089177.1	q	10625
HG00438	hap1	HG00438#1#CM089178.1	p	11420
HG00438	hap1	HG00438#1#CM089178.1	q	13828
HG00438	hap1	HG00438#1#CM089179.1	p	7941
HG00438	hap1	HG00438#1#CM089179.1	q	8711
HG00438	hap1	HG00438#1#CM089180.1	p	15879
HG00438	hap1	HG00438#1#CM089180.1	q	7336
HG00438	hap1	HG00438#1#CM089181.1	p	23087
HG00438	hap1	HG00438#1#CM089181.1	q	17755
HG00438	hap1	HG00438#1#CM089182.1	p	9866
HG00438	hap1	HG00438#1#CM089182.1	q	5466
HG00438	hap1	HG00438#1#CM089183.1	p	14999
HG00438	hap1	HG00438#1#CM089183.1	q	1681
HG00438	hap1	HG00438#1#CM089184.1	p	9609
HG00438	hap1	HG00438#1#CM089184.1	q	6568
HG00438	hap1	HG00438#1#CM089185.1	p	10421
HG00438	hap1	HG00438#1#CM089185.1	q	9066
HG00438	hap1	HG00438#1#JAHBCB020000009.1	q	7920
HG00438	hap1	HG00438#1#JAHBCB020000014.1	q	19006
HG00438	hap1	HG00438#1#JAHBCB020000015.1	q	7317
HG00438	hap1	HG00438#1#JAHBCB020000017.1	q	6376
HG00438	hap1	HG00438#1#JAHBCB020000046.1	p	8746
HG00438	hap1	HG00438#1#JAHBCB020000048.1	p	11016
HG00438	hap1	HG00438#1#JAHBCB020000049.1	p	13050
HG00438	hap1	HG00438#1#JAHBCB020000050.1	p	13021
HG00438	hap1	HG00438#1#JAHBCB020000060.1	q	8947
HG00438	hap1	HG00438#1#JAHBCB020000068.1	q	4323
HG00438	hap2	HG00438#2#CM089186.1	p	11140
HG00438	hap2	HG00438#2#CM089186.1	q	12887
HG00438	hap2	HG00438#2#CM089187.1	p	27836
HG00438	hap2	HG00438#2#CM089187.1	q	10905
HG00438	hap2	HG00438#2#CM089188.1	p	13359
HG00438	hap2	HG00438#2#CM089188.1	q	7717
HG00438	hap2	HG00438#2#CM089189.1	p	6963
HG00438	hap2	HG00438#2#CM089189.1	q	12191
HG00438	hap2	HG00438#2#CM089190.1	p	14727
HG00438	hap2	HG00438#2#CM089190.1	q	11166
HG00438	hap2	HG00438#2#CM089191.1	p	14741
HG00438	hap2	HG00438#2#CM089191.1	q	10717
HG00438	hap2	HG00438#2#CM089192.1	p	15068
HG00438	hap2	HG00438#2#CM089192.1	q	8377
HG00438	hap2	HG00438#2#CM089193.1	p	5001
HG00438	hap2	HG00438#2#CM089193.1	q	13265
HG00438	hap2	HG00438#2#CM089194.1	p	14155
HG00438	hap2	HG00438#2#CM089194.1	q	3160
HG00438	hap2	HG00438#2#CM089195.1	p	6361
HG00438	hap2	HG00438#2#CM089195.1	q	3094
HG00438	hap2	HG00438#2#CM089196.1	p	10977
HG00438	hap2	HG00438#2#CM089196.1	q	9969
HG00438	hap2	HG00438#2#CM089197.1	p	2992
HG00438	hap2	HG00438#2#CM089197.1	q	12529
HG00438	hap2	HG00438#2#CM089198.1	p	5862
HG00438	hap2	HG00438#2#CM089198.1	q	10685
HG00438	hap2	HG00438#2#CM089199.1	p	4928
HG00438	hap2	HG00438#2#CM089199.1	q	9321
HG00438	hap2	HG00438#2#CM089200.1	p	9826
HG00438	hap2	HG00438#2#CM089200.1	q	4560
HG00438	hap2	HG00438#2#CM089201.1	p	4023
HG00438	hap2	HG00438#2#CM089201.1	q	10761
HG00438	hap2	HG00438#2#CM089202.1	p	2507
HG00438	hap2	HG00438#2#CM089202.1	q	12455
HG00438	hap2	HG00438#2#JAHBCA020000004.1	q	1977
HG00438	hap2	HG00438#2#JAHBCA020000008.1	p	9922
HG00438	hap2	HG00438#2#JAHBCA020000011.1	q	7206
HG00438	hap2	HG00438#2#JAHBCA020000013.1	q	13535
HG00438	hap2	HG00438#2#JAHBCA020000015.1	q	8081
HG00438	hap2	HG00438#2#JAHBCA020000018.1	p	9189
HG00438	hap2	HG00438#2#JAHBCA020000049.1	q	6991
HG00438	hap2	HG00438#2#JAHBCA020000050.1	p	6620
HG00438	hap2	HG00438#2#JAHBCA020000051.1	q	10592
HG00438	hap2	HG00438#2#JAHBCA020000053.1	p	5310
HG00438	hap2	HG00438#2#JAHBCA020000054.1	p	9209
HG00438	hap2	HG00438#2#JAHBCA020000055.1	p	12252
HG005	hap1	HG005#1#CM099984.1	p	9437
HG005	hap1	HG005#1#CM099984.1	q	6738
HG005	hap1	HG005#1#CM099985.1	p	9393
HG005	hap1	HG005#1#CM099985.1	q	9593
HG005	hap1	HG005#1#CM099986.1	p	7999
HG005	hap1	HG005#1#CM099986.1	q	9249
HG005	hap1	HG005#1#CM099987.1	p	11164
HG005	hap1	HG005#1#CM099987.1	q	6231
HG005	hap1	HG005#1#CM099988.1	p	4956
HG005	hap1	HG005#1#CM099988.1	q	6744
HG005	hap1	HG005#1#CM099989.1	p	12832
HG005	hap1	HG005#1#CM099989.1	q	11661
HG005	hap1	HG005#1#CM099990.1	p	10681
HG005	hap1	HG005#1#CM099990.1	q	9975
HG005	hap1	HG005#1#CM099991.1	p	4660
HG005	hap1	HG005#1#CM099991.1	q	12955
HG005	hap1	HG005#1#CM099992.1	p	4603
HG005	hap1	HG005#1#CM099992.1	q	3261
HG005	hap1	HG005#1#CM099993.1	p	8499
HG005	hap1	HG005#1#CM099993.1	q	6412
HG005	hap1	HG005#1#CM099994.1	p	8193
HG005	hap1	HG005#1#CM099994.1	q	10586
HG005	hap1	HG005#1#JAHEPO020000003.1	p	9286
HG005	hap1	HG005#1#JAHEPO020000004.1	q	6506
HG005	hap1	HG005#1#JAHEPO020000005.1	q	10077
HG005	hap1	HG005#1#JAHEPO020000007.1	p	11862
HG005	hap1	HG005#1#JAHEPO020000009.1	q	8207
HG005	hap1	HG005#1#JAHEPO020000011.1	q	4686
HG005	hap1	HG005#1#JAHEPO020000013.1	q	14189
HG005	hap1	HG005#1#JAHEPO020000014.1	q	4748
HG005	hap1	HG005#1#JAHEPO020000015.1	q	5812
[truncated: 18,452 more rows]

## Sheet: Supplementary Table 5
Supplementary Table 5: Pangenome read-based telomere lengths from telogator2.
sample	mean ATL	median ATL	75 percentile	90 percentile	max
HG00097	4801	4738	5819	7122	9733
HG00126	4260	3975	5666	6491	8023
HG00423	8049	8229	9104	10609	12763
HG00544	7144	7172	8068	9014	11665
HG00609	3141	2787	3853	5144	10240
HG00642	7672	7847	8336	9157	10149
HG00706	4255	4226	5558	6769	10532
HG00738	10522	10591	11693	13009	15829
HG01099	10387	10172	11600	12551	15104
HG01255	9084	8880	10307	13454	16638
HG01346	7094	6956	8012	8796	11973
HG01433	5377	5233	6238	7750	10638
HG01496	11947	12293	14318	15557	19271
HG01884	3476	3161	4430	5877	12399
HG01934	12694	12747	13576	14600	16527
HG01943	8696	8621	10538	11694	14071
HG01981	13712	14117	15000	16304	20228
HG01993	9852	9694	10705	12304	13857
HG02004	7617	7375	9341	11460	13717
HG02027	6131	5816	7086	8099	12675
HG02071	5419	5198	6358	7539	13656
HG02074	8483	8447	9930	10767	12486
HG02083	7838	7733	8704	9537	12303
HG02132	5407	5252	6192	7015	10489
HG02135	7283	7317	8170	9442	10868
HG02280	5088	4990	5935	6725	8151
HG02293	7975	8238	9602	10291	14671
HG02300	8588	9295	9917	11266	14469
HG02523	6827	6378	7923	9297	14902
HG02602	9312	9022	10728	12231	14040
HG02615	8630	8819	9882	10748	13248
HG02647	8741	8710	9827	10628	12010
HG02698	5443	5399	6128	6992	8628
HG02738	10210	11090	12284	13422	15986
HG02809	11001	11050	12013	12991	15533
HG03654	8480	8597	10053	11343	15405
HG03669	8884	8830	10291	11096	15197
HG03688	7055	7295	7984	8586	10741
HG03710	5763	6103	6977	7692	9137
HG03831	5026	5097	5740	6756	7282
HG03927	6454	6398	7468	8512	10229
HG03942	4814	4566	6933	8472	11891
HG04115	11448	11432	12683	13904	15672
HG04157	9047	9205	10786	11896	15679
HG04184	5306	5327	6471	7835	11148
HG04199	7304	7360	7829	8896	11561
HG04204	6000	5631	6675	8844	15372
HG04228	7484	7477	8726	9805	11213
NA18879	7927	7557	9744	11280	13567

## Sheet: Supplementary Table 6
Supplementary Table 6: Summary of BLASTn screening of 12 viral genomes against BJ and IMR90 haplotype-resolved assemblies. Hit counts are summed across all four assemblies (BJ hap1, BJ hap2, IMR90 hap1, IMR90 hap2).
Virus	NCBI Accession	Family	Relaxed hits†	Stringent hits‡	Unique loci	Interpretation
Parvovirus B19 (B19V)	GCF_000839645.1	Parvoviridae	0	0	0	No hits at any threshold
Herpes simplex virus 1 (HSV-1)	GCF_000859985.2	Herpesviridae	13388	0	0	Relaxed hits only; short (<500 bp), low identity (<90%)
Varicella-zoster virus (VZV)	GCF_000858285.1	Herpesviridae	41	0	0	Relaxed hits only; short, low identity
Epstein-Barr virus (EBV)	GCF_002402265.1	Herpesviridae	16189	0	0	Relaxed hits only; short, low identity
Human cytomegalovirus (HCMV)	GCF_000845245.1	Herpesviridae	0	0	0	No hits at relaxed threshold
Human herpesvirus 6B (HHV-6B)	GCF_000846365.1	Herpesviridae	272116	42	12	Telomeric repeat homology only
Human herpesvirus 7 (HHV-7)	GCF_000848125.1	Herpesviridae	83560	556	26	Telomeric repeat homology only
JC polyomavirus (JCPyV)	GCF_000863805.1	Polyomaviridae	0	0	0	No hits at any threshold
Merkel cell polyomavirus (MCPyV)	GCF_000874865.1	Polyomaviridae	0	0	0	No hits at any threshold
Human polyomavirus 6 (HPyV6)	GCF_000888495.1	Polyomaviridae	0	0	0	No hits at any threshold
Human polyomavirus 7 (HPyV7)	GCF_000889175.1	Polyomaviridae	0	0	0	No hits at any threshold
Human papillomavirus (HPV)	GCF_001274345.1	Papillomaviridae	0	0	0	No hits at any threshold

## Sheet: Supplementary Table 7
Supplementary Table 7: Sniffles2 SV calls
Sample	SV Type	SyRI assembly-based	Sniffles2 vs T2TCHM13v2.0	Sniffles2 vs Matched Diploid
BJ	DEL	13640	15594	1057
BJ	INS	14617	15937	1240
BJ	DUP	918	27	0
BJ	INV	83	30	0
BJ	Total	29258	31588	2297
IMR-90	DEL	16754	18517	456
IMR-90	INS	17083	19787	641
IMR-90	DUP	1178	35	0
IMR-90	INV	101	40	0
IMR-90	Total	35116	38379	1097

## Sheet: Supplementary Table 8
Supplementary Table 8: De novo gene candidates
Assembly	Gene_ID	Chromosome	Start	End	Strand	RNA_seq_hints	RNA_seq_reads	Cluster	BLAST_gene	BLAST_accession	BLAST_pct_identity	BLAST_aln_length	Note
BJ hap1	g7333	chr16_hap1	30789973	30817293	-	40	9298	16p11.2	SEZ6L2	NP_001230261.1	99.9	923
BJ hap1	g7327	chr16_hap1	30683699	30711012	-	36	8764	16p11.2	SEZ6L2	NP_001230261.1	99.9	923
BJ hap1	g7348	chr16_hap1	31170210	31176751	-	29	6113	16p11.2	MAPK3	NP_002737.2	100	379
BJ hap1	g7331	chr16_hap1	30777462	30781131	-	15	4031	16p11.2	CDIPT	NP_006310.1	100	213
BJ hap1	g23760	chr7_hap1	103957876	103992009	-	14	3461	chr7q22.1	RASA4	BAA25464.3	99.6	803
BJ hap1	g23759	chr7_hap1	103906314	103940442	-	14	3163	chr7q22.1	RASA4	BAA25464.3	99.6	803
BJ hap1	g24313	chr8_hap1	7711040	7718702	-	22	2011						No significant BLASTP hit
BJ hap1	g23754	chr7_hap1	103780902	103815033	-	21	1627	chr7q22.1	RASA4	NP_001073346.2	99.6	757
BJ hap1	g23755	chr7_hap1	103826210	103841083	-	18	1535	chr7q22.1	RASA4B	XP_047275659.1	100	170
BJ hap1	g7329	chr16_hap1	30718857	30738016	-	25	1021	16p11.2	KCTD13	NP_849194.1	100	329
BJ hap1	g12262	chr1_hap1	17111845	17123425	-	38	927		ESPN	KAK2526907.1	52.381	315
BJ hap1	g7338	chr16_hap1	30899992	30919152	-	16	618	16p11.2	KCTD13	NP_849194.1	100	329
BJ hap1	g23750	chr7_hap1	103681527	103715677	-	18	533	chr7q22.1	RASA4	AAI13664.1	96.3	833
BJ hap1	g6187	chr15_hap1	25242483	25244919	-	23	510		unknown	KAI4901184.1	47.222	108	Low-identity hit to non-primate organism
BJ hap1	g8756	chr16_hap1	86721431	86724047	+	9	334		WASH2P	Q6VEQ5.2	99.621	264
BJ hap1	g12256	chr1_hap1	16988461	16990311	-	31	318		MST1	XP_047630447.1	83.704	135
BJ hap1	g7328	chr16_hap1	30713076	30717883	+	11	286	16p11.2	ASPHD1	NP_859069.2	100	352
BJ hap1	g12254	chr1_hap1	16920059	16931639	-	21	278		ESPN	KAK2526907.1	52.381	315
BJ hap1	g7337	chr16_hap1	30894208	30899018	+	12	268	16p11.2	ASPHD1	NP_859069.2	100	352
BJ hap1	g23746	chr7_hap1	103567404	103616353	-	16	263	chr7q22.1	RASA4	AAI13664.1	96.9	829
BJ hap1	g6861	chr15_hap1	92868472	92871086	+	6	242		WASH3P	BAF84271.1	100	264
BJ hap1	g6687	chr15_hap1	73333339	73341701	+	13	95		CSPG4	XP_063650501.1	72.482	407
BJ hap1	g9573	chr17_hap1	47477481	47478902	+	13	89		MAPK8IP1	XP_063561789.1	92.841	447
BJ hap1	g23744	chr7_hap1	103520826	103543167	-	14	78	chr7q22.1	UPK3BL1	NP_001107875.1	100	228
BJ hap1	g19446	chr3_hap1	196966139	196970274	+	16	47		MUC4	NP_001309397.1	100	122
BJ hap1	g23757	chr7_hap1	103879525	103885729	+	9	45	chr7q22.1	SPDYE2B	XP_054212941.1	94.2	259
BJ hap1	g24378	chr8_hap1	12944516	12954915	-	10	43		FAM86B1	XP_047278318.1	98.413	126
BJ hap1	g23763	chr7_hap1	104038213	104072342	-	11	30	chr7q22.1	RASA4	AAI43585.1	96.5	829
BJ hap1	g23768	chr7_hap1	104175615	104181818	+	10	28	chr7q22.1	SPDYE2B	XP_054212941.1	94.208	259
BJ hap1	g7440	chr16_hap1	34107752	34117609	+	4	27		HERC2P3	XP_063454046.1	98.454	194
BJ hap1	g23770	chr7_hap1	104202393	104236525	-	9	23	chr7q22.1	RASA4	AAI43585.1	96.502	829
BJ hap1	g20504	chr5_hap1	768184	782113	-	3	21		ZDHHC11B	NP_001338232.1	80.24	167
BJ hap1	g25140	chr8_hap1	145091908	145092485	-	3	20		LOC131384169	XP_058299669.1	80.682	88
BJ hap1	g23752	chr7_hap1	103754119	103760322	+	8	19	chr7q22.1	SPDYE2B	XP_054212941.1	94.2	259
BJ hap1	g23745	chr7_hap1	103555504	103561717	+	6	16	chr7q22.1	SPDYE2B	XP_054212941.1	93.8	259
BJ hap1	g9540	chr17_hap1	45731738	45745274	+	13	15						No significant BLASTP hit
BJ hap1	g9570	chr17_hap1	47338524	47339954	-	8	14		MAPK8IP1	XP_063561789.1	92.889	450
BJ hap1	g27302	chr9_hap1	135008049	135010493	+	2	14		PLCL1	KAI5253645.1	56	75
BJ hap1	g23778	chr7_hap1	104400633	104417613	-	5	12	chr7q22.1	RASA4	XP_047275659.1	100	246
BJ hap1	g2168	chr11_hap1	50358768	50366889	-	4	11		LOC115834115	XP_030664735.1	85.87	92
BJ hap1	g7350	chr16_hap1	31293746	31298709	-	6	10	16p11.2	TBX6	NP_004599.2	100	436
BJ hap2	g30746	chr7_hap2	103556496	103590544	-	140	21097	chr7q22.1	RASA4	AAI13664.1	100	803
BJ hap2	g6327	chr16_hap2	30480537	30507857	-	40	9278	16p11.2	SEZ6L2	NP_001230261.1	99.9	923
BJ hap2	g6321	chr16_hap2	30374263	30401576	-	36	8821	16p11.2	SEZ6L2	NP_001230261.1	99.9	923
BJ hap2	g6342	chr16_hap2	30860774	30867315	-	31	6055	16p11.2	MAPK3	NP_002737.2	100	379
BJ hap2	g6325	chr16_hap2	30468026	30471695	-	15	4031	16p11.2	CDIPT	NP_006310.1	100	213
BJ hap2	g14150	chr1_hap2	16183194	16215060	-	64	1169		CROCC	PNI33408.1	75.531	895
BJ hap2	g14168	chr1_hap2	17035834	17041817	-	51	1127		PDE4DIP	XP_030680571.1	62.097	248
BJ hap2	g14170	chr1_hap2	17046989	17058298	-	51	1127		ESPNP	CAA22892.1	97.363	493
BJ hap2	g6323	chr16_hap2	30409421	30428580	-	25	1004	16p11.2	KCTD13	NP_849194.1	100	329
BJ hap2	g14154	chr1_hap2	16386637	16428731	-	46	858		CROCC	XP_054195739.1	94.675	1108
BJ hap2	g6332	chr16_hap2	30590556	30609716	-	16	569	16p11.2	KCTD13	NP_849194.1	100	329
BJ hap2	g26199	chr3_hap2	198135241	198137857	+	8	500		WASHC1	XP_028342510.1	72.453	265
BJ hap2	g6322	chr16_hap2	30403640	30408447	+	11	287	16p11.2	ASPHD1	NP_859069.2	100	352
BJ hap2	g6331	chr16_hap2	30584772	30589582	+	12	268	16p11.2	ASPHD1	NP_859069.2	100	352
BJ hap2	g32187	chr9_hap2	8782	11397	-	8	136		WASHC1	XP_026949118.1	74.717	265
BJ hap2	g32090	chr8_hap2	144501024	144501601	-	3	20		LOC131384169	XP_058299669.1	80.682	88
BJ hap2	g34524	chr9_hap2	133624706	133627329	+	2	14		PLCL1	KAI5253645.1	56	75
BJ hap2	g29912	chr7_hap2	1399429	1420432	-	3	10		unknown	KAL7668596.1	47.561	164	Low-identity hit to non-primate organism
BJ hap2	g6344	chr16_hap2	30984309	30989272	-	5	9	16p11.2	TBX6	NP_004599.2	100	436	Below 10-read threshold; included for 16p11.2 cluster completeness
IMR90 hap1	g15957	chr1_hap1	16776614	16807354	+	70	3753		LOC102724250	NP_001392475.1	99.506	1214
IMR90 hap1	g15959	chr1_hap1	16927899	16959723	+	46	1277		CROCC	XP_054195735.1	95.877	946
IMR90 hap1	g32177	chr7_hap1	103605225	103611541	-	33	1205	chr7q22.1	UPK3BL1	NP_001107875.1	100	203
IMR90 hap1	g32180	chr7_hap1	103649674	103683707	-	33	644	chr7q22.1	RASA4	AAI13664.1	99.8	803
IMR90 hap1	g27921	chr3_hap1	198512951	198515567	+	12	604		WASH2P	Q6VEQ5.2	100	264
IMR90 hap1	g6918	chr16_hap1	18524292	18529717	-	18	273		PKD1	XP_063454256.1	96.582	907
IMR90 hap1	g28943	chr5_hap1	771151	773326	-	5	31		BRD9	XP_033034556.1	95.745	94
IMR90 hap2	g41256	chr7_hap2	103912898	103918087	-	28	1080	chr7q22.1	UPK3BL1	NP_001107875.1	99.2	263
IMR90 hap2	g41248	chr7_hap2	103717544	103722754	-	30	998	chr7q22.1	UPK3BL1	NP_001107875.1	99.6	263
IMR90 hap2	g41259	chr7_hap2	103957427	103991470	-	28	901	chr7q22.1	RASA4	NP_008920.5	99.9	803
IMR90 hap2	g41257	chr7_hap2	103930614	103936821	+	23	645	chr7q22.1	SPDYE2B	XP_054212941.1	94.2	259
IMR90 hap2	g6056	chr15_hap2	79390015	79391030	+	19	431		LOC727751	BAF84373.1	79.167	144
IMR90 hap2	g6074	chr15_hap2	80130660	80131681	-	11	326		LOC727751	BAF84373.1	79.167	144
IMR90 hap2	g39113	chr6_hap2	9735	12351	-	9	191		WASH2P	Q6VEQ5.2	99.621	264
IMR90 hap2	g16212	chr19_hap2	8936	11552	-	9	116		WASHC1	XP_028342512.1	71.805	266
IMR90 hap2	g16	chr10_hap2	1146204	1147594	-	4	45						No significant BLASTP hit
IMR90 hap2	g6057	chr15_hap2	79398235	79405377	-	10	29		CSPG4P5	BAB67813.1	96.682	422
IMR90 hap2	g6622	chr16_hap2	29406852	29409889	-	4	25		SULT1A1	XP_054955582.2	100	295
IMR90 hap2	g38005	chr5_hap2	860217	862388	-	6	15		BRD9	XP_063553239.1	96.939	98

## Sheet: Supplementary Table 9
Supplementary Table 9: Percentage of properly phased read pairs by aligning
BJ	illumina	not properly mapped	5825729	0.0119865
BJ	illumina	properly mapped to sex chromosomes	16290083	0.0335169
BJ	illumina	phased as hap1	55015394	0.113194
BJ	illumina	phased as hap2	57728090	0.118776	0.23197
BJ	illumina	homozygous	351166675	0.722527
BJ	illumina	total	486025971	1
IMR90	illumina	not properly mapped	10132505	0.0279642
IMR90	illumina	properly mapped to sex chromosomes	17504648	0.0483102
IMR90	illumina	phased as hap1	48677670	0.134343
IMR90	illumina	phased as hap2	50846393	0.140328	0.274671
IMR90	illumina	homozygous	235177643	0.649054
IMR90	illumina	total	362338859	1
